# Supplementary material for: Single Nucleotide Polymorphisms, Structural Variants, and Short Tandem Repeats Capture Distinct Signals of Adaptive Divergence in the Atlantic Puffin
Source: Genome Biol Evol. 2025 Aug 19;17(9):evaf162. doi: 10.1093/gbe/evaf162 (PMC12455043; doi:10.1093/gbe/evaf162)
Supplement: evaf162_Supplementary_Data [file evaf162_supplementary_data.zip]

Archive with 2 entries (2 files):
- SupplementaryDataFile1.xlsx
- SupplementaryFile1_ReReResub.pdf
