# Supplementary material for: Single Nucleotide Polymorphisms, Structural Variants, and Short Tandem Repeats Capture Distinct Signals of Adaptive Divergence in the Atlantic Puffin
Source: Genome Biol Evol. 2025 Aug 19;17(9):evaf162. doi: 10.1093/gbe/evaf162 (PMC12455043; doi:10.1093/gbe/evaf162)
Supplement: evaf162_Supplementary_Data [file evaf162_supplementary_data.zip › SupplementaryDataFile1.xlsx]

## Sheet: Metadata
Sample Name	No. of Total Raw Reads	No. of Reads After Adapter Removal	PCR Duplicates	Endogeny/Mapped	Average Read Length	Depth of Coverage (Overall)	Genome Coverage (Overall)	Location	Year Sampled	Month Sampled	Sex	ENA Accession No.	Notes
SPI001	227293314	182871321	0.142854	0.811953	169.399	20.4414	0.9659	Gåsøyane - Spitsbergen - Norway	2018	-	Male	ERR10760299	-
SPI002	225725836	184231923	0.154365	0.795314	168.323	20.0407	0.987	Gåsøyane - Spitsbergen - Norway	2018	-	Female	ERR10760300	-
SPI003	269227538	222452487	0.180343	0.78283	167.714	23.7621	0.966	Gåsøyane - Spitsbergen - Norway	2018	-	Male	ERR10760301	-
SPI004	242873070	199510269	0.146942	0.798791	167.895	21.7555	0.9665	Gåsøyane - Spitsbergen - Norway	2018	-	Male	ERR10760302	-
SPI011	226306722	180258921	0.140664	0.791754	168.656	19.5706	0.9874	Gåsøyane - Spitsbergen - Norway	2018	-	Female	ERR10760303	-
SPI015	237896456	196071426	0.153144	0.806425	168.024	21.5879	0.987	Gåsøyane - Spitsbergen - Norway	2018	-	Female	ERR10760304	-
BJO001	292289624	243667217	0.17727	0.774009	167.555	25.7446	0.966	Bjørnøya - Norway	2016	-	Male	ERR10760305	-
BJO003	229297882	182863676	0.150814	0.807895	170.229	20.4603	0.9657	Bjørnøya - Norway	2016	-	Male	ERR10760306	-
BJO005	229568934	188843128	0.138984	0.807672	167.772	20.7694	0.9874	Bjørnøya - Norway	2016	-	Female	ERR10760307	-
BJO006	258165654	212256533	0.171417	0.778355	167.846	22.5769	0.9876	Bjørnøya - Norway	2016	-	Female	ERR10760308	-
BJO007	236439918	195470938	0.144884	0.804758	167.768	21.446	0.9876	Bjørnøya - Norway	2016	-	Female	ERR10760309	-
BJO008	223606680	189756266	0.138815	0.818428	165.309	20.798	0.9659	Bjørnøya - Norway	2016	-	Male	ERR10760310	-
ROS001	226987824	189000978	0.140183	0.807705	167.298	20.7739	0.9876	Røst - Norway	2017	-	Female	ERR10760311	-
ROS002	263378410	212470478	0.162494	0.781888	168.856	22.8299	0.9878	Røst - Norway	2017	-	Female	ERR10760312	-
ROS003	232757872	191024046	0.141064	0.803382	167.845	20.9514	0.9876	Røst - Norway	2017	-	Female	ERR10760313	-
ROS006	253134082	206821647	0.159582	0.789918	167.818	22.29	0.9667	Røst - Norway	2017	-	Male	ERR10760314	-
ROS007	243394772	202293332	0.155092	0.793957	167.193	21.8407	0.9666	Røst - Norway	2017	-	Male	ERR10760315	-
ROS008	238336548	194422693	0.139844	0.804116	168.414	21.4199	0.9664	Røst - Norway	2017	-	Male	ERR10760316	-

## Sheet: ClueGO Results_All
ID	Term	Ontology Source	Term PValue	Term PValue Corrected with Benjamini-Hochberg	Group PValue	Group PValue Corrected with Benjamini-Hochberg	GOLevels	GOGroups	% Associated Genes	Nr. Genes	Associated Genes Found
GO:0071363	cellular response to growth factor stimulus	GO_BiologicalProcess-EBI-UniProt-GOA-ACAP-ARAP_25.05.2022_00h00	0.0055024	0.0226699	0.0055024	0.00775338	[5]	Group00	3.30579	24	[ADAMTS3, BMPR1B, DMD, EP300, HIVEP1, HTRA3, KL, LRP8, MAGI2, NRP2, NRXN1, PDCD4, PTPRK, RAF1, RIPK1, ROBO1, RUNX2, SHOC2, SLC33A1, SMURF1, SOX5, SPRED1, SYAP1, VEGFA]
GO:0021952	central nervous system projection neuron axonogenesis	GO_BiologicalProcess-EBI-UniProt-GOA-ACAP-ARAP_25.05.2022_00h00	0.0167643	0.0466682	0.0167643	0.0167643	[7, 8, 9, 10, 11, 12, 13, 14]	Group01	10.3448	3	[ADARB1, DCLK1, MYCBP2]
GO:0030277	maintenance of gastrointestinal epithelium	GO_BiologicalProcess-EBI-UniProt-GOA-ACAP-ARAP_25.05.2022_00h00	0.0111495	0.0351551	0.0111495	0.0123441	[4, 5, 7]	Group02	12	3	[MUC2, MUC6, SLC22A5]
GO:0030695	GTPase regulator activity	GO_BiologicalProcess-EBI-UniProt-GOA-ACAP-ARAP_25.05.2022_00h00	0.0120048	0.0374694	0.0120048	0.0128327	[6]	Group03	3.38983	18	[AGAP3, ARHGAP33, ARHGEF26, ARHGEF7, ARHGEF9, DEPDC5, DOCK4, ITSN1, KALRN, MYCBP2, MYO9A, PLEKHG4, SGSM3, SH3BP1, TBC1D30, TBC1D4, TBCD, TIAM1]
GO:0031111	negative regulation of microtubule polymerization or depolymerization	GO_BiologicalProcess-EBI-UniProt-GOA-ACAP-ARAP_25.05.2022_00h00	0.00150351	0.00967886	0.00150351	0.00423717	[5, 6, 7, 8, 9]	Group04	11.1111	5	[ARHGEF7, CLASP1, MAP2, MID1, TBCD]
GO:0032101	regulation of response to external stimulus	GO_BiologicalProcess-EBI-UniProt-GOA-ACAP-ARAP_25.05.2022_00h00	0.00618373	0.024187	0.00618373	0.00833459	[3, 4]	Group05	3.02734	31	[ABCC1, AKIRIN2, ARHGEF7, CACTIN, CLASP1, EP300, GHSR, GUCY2D, KIAA0319, LGALS2, LPCAT3, LRP8, LY86, MCU, MTUS1, MYCBP2, NRXN1, OPTN, PDCD4, PPM1F, PTPRC, PTPRF, RIPK1, ROBO1, ROBO2, SASH1, SEMA3A, SEMA3C, TFPI, VEGFA, ZP3]
GO:0032332	positive regulation of chondrocyte differentiation	GO_BiologicalProcess-EBI-UniProt-GOA-ACAP-ARAP_25.05.2022_00h00	0.00681376	0.0250649	0.00681376	0.00844907	[4, 5, 6, 7, 8, 9]	Group06	14.2857	3	[BMPR1B, RUNX2, SOX5]
GO:0098609	cell-cell adhesion	GO_BiologicalProcess-EBI-UniProt-GOA-ACAP-ARAP_25.05.2022_00h00	0.00359697	0.0179268	0.00359697	0.00796471	[3]	Group07	3.14402	31	[CADM2, CBLN1, CD5, CD6, CDC42EP1, CDH12, COL8A2, CTNND2, DLG2, GPAM, HLA-DMA, ITGA9, LAMA3, LGALS2, LPP, MAD1L1, MYO10, NFASC, NRXN1, NRXN3, PCDH11X, PCDH15, PIP5K1C, PLXNB2, PPM1F, PTPRC, PTPRF, ROBO1, ROBO2, VEGFA, ZP3]
GO:0043393	regulation of protein binding	GO_BiologicalProcess-EBI-UniProt-GOA-ACAP-ARAP_25.05.2022_00h00	0.00676197	0.0251741	0.00676197	0.0087342	[4]	Group08	4.73934	10	[ARHGEF7, CRMP1, DTNBP1, EFHB, EP300, MAP2, NPHP3, PTPRF, SPON1, TIAM1]
GO:0045956	positive regulation of calcium ion-dependent exocytosis	GO_BiologicalProcess-EBI-UniProt-GOA-ACAP-ARAP_25.05.2022_00h00	0.00510385	0.0222125	0.00510385	0.00753425	[6, 7, 8, 9, 10]	Group09	15.7895	3	[DOC2B, SYT7, ZP3]
GO:0006893	Golgi to plasma membrane transport	GO_BiologicalProcess-EBI-UniProt-GOA-ACAP-ARAP_25.05.2022_00h00	0.00749717	0.0269375	0.00749717	0.00893893	[5, 6, 7]	Group10	7.69231	5	[EXOC4, EXOC7, GGA1, OPTN, OSBPL5]
GO:0051129	negative regulation of cellular component organization	GO_BiologicalProcess-EBI-UniProt-GOA-ACAP-ARAP_25.05.2022_00h00	0.00494632	0.0218345	0.00494632	0.0076668	[3, 4, 5]	Group11	3.28947	25	[ARHGEF7, CBLN1, CLASP1, CRMP1, DTNBP1, EP300, FBXO43, KIAA0319, MAD1L1, MAP2, MID1, NECAB2, NRXN1, RAF1, RHPN2, ROBO2, SCAF8, SEMA3A, SEMA3C, SPTAN1, TBC1D30, TBC1D4, TBCD, TRIOBP, VEGFA]
GO:0051457	maintenance of protein location in nucleus	GO_BiologicalProcess-EBI-UniProt-GOA-ACAP-ARAP_25.05.2022_00h00	0.00994791	0.0320198	0.00994791	0.0114217	[5, 6, 7, 8]	Group12	12.5	3	[SUPT7L, SYNE1, TXN2]
GO:0060456	positive regulation of digestive system process	GO_BiologicalProcess-EBI-UniProt-GOA-ACAP-ARAP_25.05.2022_00h00	0.00435805	0.0204036	0.00435805	0.00750553	[3, 4, 5, 6]	Group13	16.6667	3	[GHSR, LPCAT3, SLC22A5]
GO:0007528	neuromuscular junction development	GO_BiologicalProcess-EBI-UniProt-GOA-ACAP-ARAP_25.05.2022_00h00	0.0031255	0.0166514	0.0031255	0.00745313	[6]	Group14	9.43396	5	[CACNG2, COLQ, DOK7, KALRN, MYCBP2]
GO:0009167	purine ribonucleoside monophosphate metabolic process	GO_BiologicalProcess-EBI-UniProt-GOA-ACAP-ARAP_25.05.2022_00h00	0.014333	0.0421801	0.014333	0.0148108	[7, 8, 9]	Group15	8	4	[ADK, AK4, DLG2, GMPS]
GO:0071103	DNA conformation change	GO_BiologicalProcess-EBI-UniProt-GOA-ACAP-ARAP_25.05.2022_00h00	0.00148717	0.00977736	0.00148717	0.00461023	[6]	Group16	6.95652	8	[CHD7, DDX1, DHX36, GINS2, KALRN, MCM6, POLQ, TOP3B]
GO:0032508	DNA duplex unwinding	GO_BiologicalProcess-EBI-UniProt-GOA-ACAP-ARAP_25.05.2022_00h00	0.00331014	0.0173362	0.00148717	0.00461023	[8]	Group16	6.79612	7	[CHD7, DDX1, DHX36, GINS2, KALRN, MCM6, POLQ]
GO:0032535	regulation of cellular component size	GO_BiologicalProcess-EBI-UniProt-GOA-ACAP-ARAP_25.05.2022_00h00	0.0149072	0.0430498	3.96416e-05	0.000245778	[4]	Group17	3.62694	14	[ARHGEF7, CDC42EP1, FSHR, KIAA0319, MAP2, PDXP, RAB3B, SEMA3A, SEMA3C, SH3BP1, SLC12A5, SPTAN1, TRIOBP, VEGFA]
GO:0008154	actin polymerization or depolymerization	GO_BiologicalProcess-EBI-UniProt-GOA-ACAP-ARAP_25.05.2022_00h00	0.0181431	0.0496126	3.96416e-05	0.000245778	[5, 6, 8]	Group17	4.28571	9	[ABI1, ARHGEF7, CDC42EP1, GHSR, PDXP, PSTPIP1, SH3BP1, SPTAN1, TRIOBP]
GO:0050770	regulation of axonogenesis	GO_BiologicalProcess-EBI-UniProt-GOA-ACAP-ARAP_25.05.2022_00h00	0.00132151	0.00887709	3.96416e-05	0.000245778	[4, 5, 7, 8, 9, 10, 11, 12, 13]	Group17	5.95238	10	[ARHGEF7, KIAA0319, MAP2, PLXNB2, ROBO1, ROBO2, SEMA3A, SEMA3C, TIAM1, VEGFA]
GO:0048675	axon extension	GO_BiologicalProcess-EBI-UniProt-GOA-ACAP-ARAP_25.05.2022_00h00	0.00336225	0.0173156	3.96416e-05	0.000245778	[5, 6, 7, 8, 9, 10, 11, 12, 13]	Group17	6.10687	8	[DCLK1, KIAA0319, MAP2, NRP2, RAPH1, SEMA3A, SEMA3C, VEGFA]
GO:0048846	axon extension involved in axon guidance	GO_BiologicalProcess-EBI-UniProt-GOA-ACAP-ARAP_25.05.2022_00h00	0.00601081	0.023812	0.00361121	0.00746318	[6, 7, 8, 9, 10, 11, 12, 13, 14]	Group18	10.2564	4	[NRP2, SEMA3A, SEMA3C, VEGFA]
GO:0050919	negative chemotaxis	GO_BiologicalProcess-EBI-UniProt-GOA-ACAP-ARAP_25.05.2022_00h00	0.00201275	0.0124388	0.00361121	0.00746318	[4, 5]	Group18	10.4167	5	[NRP2, ROBO1, ROBO2, SEMA3A, SEMA3C]
GO:0038084	vascular endothelial growth factor signaling pathway	GO_BiologicalProcess-EBI-UniProt-GOA-ACAP-ARAP_25.05.2022_00h00	0.0153284	0.0438562	0.00361121	0.00746318	[6, 7, 8]	Group18	7.84314	4	[ADAMTS3, NRP2, ROBO1, VEGFA]
GO:0050772	positive regulation of axonogenesis	GO_BiologicalProcess-EBI-UniProt-GOA-ACAP-ARAP_25.05.2022_00h00	0.0174017	0.0480101	0.00361121	0.00746318	[5, 6, 7, 8, 9, 10, 11, 12, 13, 14]	Group18	6.25	5	[PLXNB2, ROBO1, ROBO2, TIAM1, VEGFA]
GO:0001505	regulation of neurotransmitter levels	GO_BiologicalProcess-EBI-UniProt-GOA-ACAP-ARAP_25.05.2022_00h00	0.0141299	0.0419821	0.00409475	0.0074669	[3]	Group19	4.23729	10	[COLQ, DOC2B, DTNBP1, FSHR, NRXN1, NRXN3, PIP5K1C, RAB3B, SYN3, SYT7]
GO:0099003	vesicle-mediated transport in synapse	GO_BiologicalProcess-EBI-UniProt-GOA-ACAP-ARAP_25.05.2022_00h00	0.00459565	0.0208832	0.00409475	0.0074669	[5]	Group19	4.74138	11	[AP2A2, DNAJC6, DOC2B, DTNBP1, ITSN1, NRXN1, NRXN3, PIP5K1C, RAB3B, SYN3, SYT7]
GO:0006898	receptor-mediated endocytosis	GO_BiologicalProcess-EBI-UniProt-GOA-ACAP-ARAP_25.05.2022_00h00	0.00657414	0.0247733	0.00409475	0.0074669	[6]	Group19	4.31655	12	[AP2A2, CACNG2, DNAJC6, DTNBP1, ITSN1, KIF3A, LRP3, MAGI2, NECAB2, PIP5K1C, STAB2, VEGFA]
GO:0072583	clathrin-dependent endocytosis	GO_BiologicalProcess-EBI-UniProt-GOA-ACAP-ARAP_25.05.2022_00h00	0.00287411	0.0161473	0.00409475	0.0074669	[7]	Group19	9.61539	5	[AP2A2, DNAJC6, ITSN1, MAGI2, PIP5K1C]
GO:0060384	innervation	GO_BiologicalProcess-EBI-UniProt-GOA-ACAP-ARAP_25.05.2022_00h00	0.0137939	0.0417874	0.00050857	0.00175174	[2, 4, 6, 7]	Group20	11.1111	3	[ADARB1, CHD7, SEMA3A]
GO:0021772	olfactory bulb development	GO_BiologicalProcess-EBI-UniProt-GOA-ACAP-ARAP_25.05.2022_00h00	0.00449839	0.0207463	0.00050857	0.00175174	[3, 4, 5, 6, 8, 9, 10, 11]	Group20	11.1111	4	[CHD7, ROBO1, ROBO2, SEMA3A]
GO:0099111	microtubule-based transport	GO_BiologicalProcess-EBI-UniProt-GOA-ACAP-ARAP_25.05.2022_00h00	0.000307712	0.00279656	0.000464041	0.00179816	[4]	Group21	5.85586	13	[BICD2, DLG2, DTNBP1, DYNC1I2, DYNC2I2, IFT27, INTU, KIF3A, MAP2, NPHP3, SPAG16, TTC30B, WDR35]
GO:0030705	cytoskeleton-dependent intracellular transport	GO_BiologicalProcess-EBI-UniProt-GOA-ACAP-ARAP_25.05.2022_00h00	0.000269746	0.00260474	0.000464041	0.00179816	[4, 5]	Group21	5.93607	13	[BICD2, DLG2, DTNBP1, DYNC1I2, DYNC2I2, IFT27, INTU, KIF3A, MAP2, MYO10, PPFIA2, TTC30B, WDR35]
GO:0010970	transport along microtubule	GO_BiologicalProcess-EBI-UniProt-GOA-ACAP-ARAP_25.05.2022_00h00	0.000618812	0.00490289	0.000464041	0.00179816	[4, 5, 6]	Group21	6.11111	11	[BICD2, DLG2, DTNBP1, DYNC1I2, DYNC2I2, IFT27, INTU, KIF3A, MAP2, TTC30B, WDR35]
GO:0042073	intraciliary transport	GO_BiologicalProcess-EBI-UniProt-GOA-ACAP-ARAP_25.05.2022_00h00	0.00220751	0.0131177	0.000464041	0.00179816	[3, 5, 6, 7]	Group21	10.2041	5	[DYNC2I2, IFT27, INTU, TTC30B, WDR35]
GO:0044782	cilium organization	GO_BiologicalProcess-EBI-UniProt-GOA-ACAP-ARAP_25.05.2022_00h00	0.00190824	0.0120336	0.000464041	0.00179816	[5, 6]	Group21	4.06321	18	[BBIP1, CEP20, DCLK1, DYNC2I2, IFT27, INTU, KCNF1, KIF3A, NPHP3, ODF2, PCDH15, SGSM3, SPAG1, SPAG16, TBC1D30, TTC29, TTC30B, WDR35]
GO:0120031	plasma membrane bounded cell projection assembly	GO_BiologicalProcess-EBI-UniProt-GOA-ACAP-ARAP_25.05.2022_00h00	0.00237812	0.0138649	0.000464041	0.00179816	[6]	Group21	3.59375	23	[ARHGEF26, ARHGEF7, BBIP1, CDC42EP1, CEP20, DCLK1, DYNC2I2, IFT27, INTU, KCNF1, KIF3A, MYO10, NPHP3, NRXN1, ODF2, PCDH15, SGSM3, SH3BP1, SPAG1, SPAG16, TBC1D30, TTC30B, WDR35]
GO:0031290	retinal ganglion cell axon guidance	GO_BiologicalProcess-EBI-UniProt-GOA-ACAP-ARAP_25.05.2022_00h00	0.0124313	0.0380323	0.00492061	0.00802837	[6, 7, 8, 9, 10, 11, 12, 13, 14]	Group22	11.5385	3	[BMPR1B, ROBO2, VEGFA]
GO:0007548	sex differentiation	GO_BiologicalProcess-EBI-UniProt-GOA-ACAP-ARAP_25.05.2022_00h00	0.0147246	0.0429236	0.00492061	0.00802837	[3, 4]	Group22	3.87097	12	[BASP1, BMPR1B, CHD7, DMRTB1, EIF2S2, FSHR, GPR149, PCYT1B, ROBO2, TNFSF10, VEGFA, ZP3]
GO:0022602	ovulation cycle process	GO_BiologicalProcess-EBI-UniProt-GOA-ACAP-ARAP_25.05.2022_00h00	0.000750942	0.00580102	0.00492061	0.00802837	[2, 3, 4, 5]	Group22	10.3448	6	[BMPR1B, FSHR, GPR149, MYCBP2, ROBO2, ZP3]
GO:0046660	female sex differentiation	GO_BiologicalProcess-EBI-UniProt-GOA-ACAP-ARAP_25.05.2022_00h00	0.00368792	0.0180884	0.00492061	0.00802837	[3, 4, 5]	Group22	6.01504	8	[BMPR1B, CHD7, FSHR, GPR149, PCYT1B, ROBO2, VEGFA, ZP3]
GO:0001547	antral ovarian follicle growth	GO_BiologicalProcess-EBI-UniProt-GOA-ACAP-ARAP_25.05.2022_00h00	0.000971505	0.00682261	0.00492061	0.00802837	[3, 4, 5, 6, 7, 8, 9, 10]	Group22	27.2727	3	[BMPR1B, GPR149, ZP3]
GO:0008585	female gonad development	GO_BiologicalProcess-EBI-UniProt-GOA-ACAP-ARAP_25.05.2022_00h00	0.0055075	0.0223923	0.00492061	0.00802837	[5, 6, 7, 8]	Group22	6.19469	7	[BMPR1B, FSHR, GPR149, PCYT1B, ROBO2, VEGFA, ZP3]
GO:0043408	regulation of MAPK cascade	GO_BiologicalProcess-EBI-UniProt-GOA-ACAP-ARAP_25.05.2022_00h00	0.00961457	0.0316053	0.00160808	0.0041542	[5, 6, 7]	Group23	3.19444	23	[ARHGEF7, C3orf33, CDK5RAP3, DMD, EZH2, FSHR, KL, MAP2K4, MID1, NECAB2, NRXN1, PDCD4, PTPRC, PTPRJ, RAF1, RIPK1, ROBO1, SASH1, SEMA3A, SH3RF3, SPRED1, TIMP3, VEGFA]
GO:0043409	negative regulation of MAPK cascade	GO_BiologicalProcess-EBI-UniProt-GOA-ACAP-ARAP_25.05.2022_00h00	0.0184177	0.0494876	0.00160808	0.0041542	[5, 6, 7, 8]	Group23	4.54545	8	[C3orf33, CDK5RAP3, DMD, PDCD4, PTPRC, PTPRJ, SPRED1, TIMP3]
GO:0045859	regulation of protein kinase activity	GO_BiologicalProcess-EBI-UniProt-GOA-ACAP-ARAP_25.05.2022_00h00	0.00961457	0.0316053	0.00160808	0.0041542	[6, 7, 8, 9]	Group23	3.19444	23	[ABI1, ADARB1, BMPR1B, CCNI2, CDK5RAP3, DOK7, DTNBP1, EZH2, LRP8, NRXN1, ORC3, PDCD4, PPM1F, PTPRC, PTPRJ, ROBO1, SASH1, SLC8A3, SMYD3, SPRED1, SYAP1, TXN2, VEGFA]
GO:0070373	negative regulation of ERK1 and ERK2 cascade	GO_BiologicalProcess-EBI-UniProt-GOA-ACAP-ARAP_25.05.2022_00h00	0.0120808	0.0373298	0.00160808	0.0041542	[6, 7, 8, 9]	Group23	6.84932	5	[C3orf33, DMD, PTPRC, SPRED1, TIMP3]
GO:0006469	negative regulation of protein kinase activity	GO_BiologicalProcess-EBI-UniProt-GOA-ACAP-ARAP_25.05.2022_00h00	0.00894947	0.0307265	0.00160808	0.0041542	[7, 8, 9, 10]	Group23	4.54545	10	[ADARB1, CDK5RAP3, DTNBP1, PDCD4, PPM1F, PTPRC, PTPRJ, SLC8A3, SMYD3, SPRED1]
GO:0043405	regulation of MAP kinase activity	GO_BiologicalProcess-EBI-UniProt-GOA-ACAP-ARAP_25.05.2022_00h00	0.0157572	0.0442635	0.00160808	0.0041542	[6, 7, 8, 9, 10, 11]	Group23	4.39024	9	[CDK5RAP3, DTNBP1, EZH2, PDCD4, PTPRC, PTPRJ, ROBO1, SASH1, VEGFA]
GO:0044387	negative regulation of protein kinase activity by regulation of protein phosphorylation	GO_BiologicalProcess-EBI-UniProt-GOA-ACAP-ARAP_25.05.2022_00h00	0.000217951	0.0022449	0.00160808	0.0041542	[8, 9, 10, 11]	Group23	42.8571	3	[ADARB1, CDK5RAP3, PPM1F]
GO:0030534	adult behavior	GO_BiologicalProcess-EBI-UniProt-GOA-ACAP-ARAP_25.05.2022_00h00	0.010521	0.0335154	1.52253e-06	2.35992e-05	[3]	Group24	5.03145	8	[CHD7, GBX1, GHSR, KALRN, NRXN1, NRXN3, PCDH15, SHANK2]
GO:0099536	synaptic signaling	GO_BiologicalProcess-EBI-UniProt-GOA-ACAP-ARAP_25.05.2022_00h00	2.59787e-05	0.000349018	1.52253e-06	2.35992e-05	[3, 4]	Group24	4.07911	33	[ADARB1, AKAP7, CACNG2, CBLN1, COLQ, DLG2, DLGAP2, DOC2B, DTNB, DTNBP1, EXOC4, EZH2, GABRB3, GABRG3, GABRR1, GHSR, HRH2, HTR3A, LRP8, MME, NRXN1, NRXN3, PDE7B, PIP5K1C, PPP1R9A, RAB3B, SHANK2, SLC12A5, SLC8A3, SORCS3, SYAP1, SYN3, SYT7]
GO:0050890	cognition	GO_BiologicalProcess-EBI-UniProt-GOA-ACAP-ARAP_25.05.2022_00h00	0.00565038	0.0226749	1.52253e-06	2.35992e-05	[4]	Group24	4.08163	14	[CHD7, DGCR2, EP300, GALR2, GHSR, KALRN, MME, NRXN1, NRXN3, SHANK2, SLC12A5, SLC8A3, SORCS3, TUSC3]
GO:0050804	modulation of chemical synaptic transmission	GO_BiologicalProcess-EBI-UniProt-GOA-ACAP-ARAP_25.05.2022_00h00	0.00718713	0.0261273	1.52253e-06	2.35992e-05	[4, 5, 6, 7, 8]	Group24	3.65591	17	[AKAP7, CACNG2, CBLN1, DLGAP2, DTNBP1, GHSR, LRP8, MME, NRXN1, NRXN3, PPP1R9A, SHANK2, SLC8A3, SORCS3, SYAP1, SYN3, SYT7]
GO:0007268	chemical synaptic transmission	GO_BiologicalProcess-EBI-UniProt-GOA-ACAP-ARAP_25.05.2022_00h00	3.02166e-05	0.000373477	1.52253e-06	2.35992e-05	[6, 7]	Group24	4.10783	32	[ADARB1, AKAP7, CACNG2, CBLN1, COLQ, DLG2, DLGAP2, DOC2B, DTNBP1, EXOC4, EZH2, GABRB3, GABRG3, GABRR1, GHSR, HRH2, HTR3A, LRP8, MME, NRXN1, NRXN3, PDE7B, PIP5K1C, PPP1R9A, RAB3B, SHANK2, SLC12A5, SLC8A3, SORCS3, SYAP1, SYN3, SYT7]
GO:0030252	growth hormone secretion	GO_BiologicalProcess-EBI-UniProt-GOA-ACAP-ARAP_25.05.2022_00h00	0.000240664	0.00239887	1.52253e-06	2.35992e-05	[6, 7, 8, 9]	Group24	23.5294	4	[ARHGEF7, CHD7, GHSR, KALRN]
GO:0060123	regulation of growth hormone secretion	GO_BiologicalProcess-EBI-UniProt-GOA-ACAP-ARAP_25.05.2022_00h00	0.000142196	0.00156923	1.52253e-06	2.35992e-05	[5, 6, 7, 8, 9, 10]	Group24	26.6667	4	[ARHGEF7, CHD7, GHSR, KALRN]
GO:0061003	positive regulation of dendritic spine morphogenesis	GO_BiologicalProcess-EBI-UniProt-GOA-ACAP-ARAP_25.05.2022_00h00	0.000468573	0.00402192	1.52253e-06	2.35992e-05	[4, 5, 6, 7, 8, 9, 10, 11, 12, 13, 14, 15]	Group24	20	4	[ARHGEF7, DHX36, KALRN, LRP8]
GO:0009887	animal organ morphogenesis	GO_BiologicalProcess-EBI-UniProt-GOA-ACAP-ARAP_25.05.2022_00h00	0.0046809	0.0209623	0.000182886	0.00094491	[3, 4]	Group25	3.00619	34	[ADARB1, BASP1, BMPR1B, BSX, CHD7, COL8A2, CUL1, DGCR2, EP300, EXOC4, FRAS1, INTU, KLHL3, LAMA3, LAMC2, MAGI2, MTHFD1L, MYCBP2, MYL3, NPHP3, NRP2, PCDH15, PDCD4, POU3F4, RBM20, ROBO1, ROBO2, RUNX2, SEMA3C, SMURF1, SOX5, TIAM1, TRIOBP, VEGFA]
GO:0048729	tissue morphogenesis	GO_BiologicalProcess-EBI-UniProt-GOA-ACAP-ARAP_25.05.2022_00h00	0.000470011	0.00392523	0.000182886	0.00094491	[3, 4]	Group25	3.84615	26	[ADARB1, BRD2, CHD7, CLASP1, EXOC4, FRAS1, INTU, KLHL3, LAMA3, MAGI2, MTHFD1L, MYL3, MYO9A, NPHP3, NRP2, PCDH15, PLET1, PLXNB2, POFUT2, ROBO1, ROBO2, SEMA3C, SH3BP1, SMURF1, TIAM1, VEGFA]
GO:2000027	regulation of animal organ morphogenesis	GO_BiologicalProcess-EBI-UniProt-GOA-ACAP-ARAP_25.05.2022_00h00	0.00618392	0.0238854	0.000182886	0.00094491	[4, 5]	Group25	5.51724	8	[MAGI2, NPHP3, ROBO1, ROBO2, RUNX2, SMURF1, TIAM1, VEGFA]
GO:0031346	positive regulation of cell projection organization	GO_BiologicalProcess-EBI-UniProt-GOA-ACAP-ARAP_25.05.2022_00h00	0.00523112	0.0224502	0.000182886	0.00094491	[4, 5, 6]	Group25	3.98936	15	[ARHGEF7, CDC42EP1, DHX36, DMD, EP300, EZH2, KALRN, LRP8, MAGI2, PLXNB2, ROBO1, ROBO2, TIAM1, TOX, VEGFA]
GO:0001736	establishment of planar polarity	GO_BiologicalProcess-EBI-UniProt-GOA-ACAP-ARAP_25.05.2022_00h00	0.0182701	0.0495216	0.000182886	0.00094491	[4, 5, 6, 7]	Group25	6.17284	5	[INTU, MAGI2, NPHP3, SMURF1, TIAM1]
GO:0001738	morphogenesis of a polarized epithelium	GO_BiologicalProcess-EBI-UniProt-GOA-ACAP-ARAP_25.05.2022_00h00	0.000932444	0.00670058	0.000182886	0.00094491	[5, 6]	Group25	7.47664	8	[INTU, LAMA3, MAGI2, MYO9A, NPHP3, SH3BP1, SMURF1, TIAM1]
GO:0060322	head development	GO_BiologicalProcess-EBI-UniProt-GOA-ACAP-ARAP_25.05.2022_00h00	0.0095135	0.0316094	1.40234e-05	0.000108681	[3]	Group26	3.0474	27	[AKIRIN2, BASP1, CADM2, CBLN1, CDK5RAP3, CHD7, CLASP1, DCLK1, DMD, DTNBP1, EP300, EZH2, KALRN, LRP8, NFASC, NRP2, NRXN1, PLXNB2, POU3F4, RAF1, RERE, ROBO1, ROBO2, SEMA3A, SHANK2, SSBP3, TOX]
GO:0032989	cellular component morphogenesis	GO_BiologicalProcess-EBI-UniProt-GOA-ACAP-ARAP_25.05.2022_00h00	2.87277e-07	1.10961e-05	1.40234e-05	0.000108681	[3, 4]	Group26	4.63415	38	[ABI1, ADARB1, ARHGAP33, ARHGEF7, BMPR1B, CLASP1, CRMP1, CTNND2, DCLK1, DHX36, DMD, DTNBP1, GBX1, KALRN, KIAA0319, LAMA3, LAMC2, LRP8, MAP2, MYCBP2, MYH11, MYO9A, NFASC, NRN1, NRP2, NRXN1, NRXN3, PLXNB2, PPFIA2, RAPH1, RERE, ROBO1, ROBO2, SEMA3A, SEMA3C, SMURF1, TIAM1, VEGFA]
GO:0007399	nervous system development	GO_BiologicalProcess-EBI-UniProt-GOA-ACAP-ARAP_25.05.2022_00h00	7.00783e-06	0.000113969	1.40234e-05	0.000108681	[4, 5]	Group26	3.02916	80	[ABI1, ADARB1, AKIRIN2, ARHGAP33, ARHGEF7, ARHGEF9, BASP1, BMPR1B, BRD2, CADM2, CBLN1, CDK5RAP3, CHD7, CLASP1, CLMN, COLQ, CRMP1, CSMD3, CTNND2, DCLK1, DHX36, DMD, DTNB, DTNBP1, EP300, EZH2, FSHR, GABRB3, GALR2, GBX1, GHSR, IFT27, INTU, KALRN, KDM4A, KIAA0319, LAMA3, LAMC2, LRP8, MAGI2, MANF, MAP2, MDGA2, MME, MTHFD1L, MYCBP2, MYO9A, NFASC, NPHP3, NRN1, NRP2, NRXN1, NRXN3, ORC3, PCDH15, PLXNB2, P…
GO:0007417	central nervous system development	GO_BiologicalProcess-EBI-UniProt-GOA-ACAP-ARAP_25.05.2022_00h00	0.00304067	0.0164836	1.40234e-05	0.000108681	[4, 5, 6]	Group26	3.0648	35	[ADARB1, AKIRIN2, BASP1, BMPR1B, CADM2, CBLN1, CDK5RAP3, CHD7, CLASP1, DCLK1, DMD, DTNBP1, EZH2, GBX1, INTU, KALRN, KDM4A, LRP8, MAP2, MDGA2, MYCBP2, NFASC, NRP2, NRXN1, PLXNB2, POU3F4, RERE, ROBO1, ROBO2, SEMA3A, SHANK2, SLC8A3, SNTG2, SSBP3, TOX]
GO:0022008	neurogenesis	GO_BiologicalProcess-EBI-UniProt-GOA-ACAP-ARAP_25.05.2022_00h00	1.00931e-07	5.19795e-06	1.40234e-05	0.000108681	[4, 5, 6]	Group26	3.67024	65	[ABI1, ADARB1, ARHGAP33, ARHGEF7, BMPR1B, CBLN1, CDK5RAP3, CHD7, CLMN, CRMP1, CSMD3, CTNND2, DCLK1, DHX36, DMD, DTNB, DTNBP1, EP300, EZH2, FSHR, GALR2, GBX1, IFT27, KALRN, KDM4A, KIAA0319, LAMA3, LAMC2, LRP8, MAGI2, MANF, MAP2, MDGA2, MME, MYCBP2, MYO9A, NFASC, NRN1, NRP2, NRXN1, NRXN3, ORC3, PCDH15, PLXNB2, POU3F4, PPFIA2, PPP1R9A, PTPRF, RAPH1, RERE, ROBO1, ROBO2, RUNX2, SEMA3A, SEMA3C, SLC12A5…
GO:0048699	generation of neurons	GO_BiologicalProcess-EBI-UniProt-GOA-ACAP-ARAP_25.05.2022_00h00	2.11881e-08	1.30943e-06	1.40234e-05	0.000108681	[5, 6, 7]	Group26	3.94312	61	[ABI1, ADARB1, ARHGAP33, ARHGEF7, BMPR1B, CBLN1, CDK5RAP3, CLMN, CRMP1, CSMD3, CTNND2, DCLK1, DHX36, DMD, DTNB, DTNBP1, EP300, EZH2, FSHR, GALR2, GBX1, IFT27, KALRN, KDM4A, KIAA0319, LAMA3, LAMC2, LRP8, MAGI2, MANF, MAP2, MDGA2, MYCBP2, MYO9A, NFASC, NRN1, NRP2, NRXN1, NRXN3, PCDH15, PLXNB2, POU3F4, PPFIA2, PPP1R9A, PTPRF, RAPH1, RERE, ROBO1, ROBO2, RUNX2, SEMA3A, SEMA3C, SLC12A5, SMURF1, SOX5, T…
GO:0021953	central nervous system neuron differentiation	GO_BiologicalProcess-EBI-UniProt-GOA-ACAP-ARAP_25.05.2022_00h00	7.27558e-05	0.00083265	1.40234e-05	0.000108681	[5, 6, 7, 8, 9]	Group26	6.77083	13	[ADARB1, BMPR1B, CBLN1, DCLK1, GBX1, KALRN, MAP2, MDGA2, MYCBP2, NRP2, NRXN1, POU3F4, TOX]
GO:0048812	neuron projection morphogenesis	GO_BiologicalProcess-EBI-UniProt-GOA-ACAP-ARAP_25.05.2022_00h00	1.76229e-08	1.36137e-06	1.40234e-05	0.000108681	[6, 7, 8, 9, 10, 11]	Group26	5.34918	36	[ABI1, ADARB1, ARHGAP33, ARHGEF7, BMPR1B, CRMP1, CTNND2, DCLK1, DHX36, DMD, DTNBP1, GBX1, KALRN, KIAA0319, LAMA3, LAMC2, LRP8, MAP2, MYCBP2, MYO9A, NFASC, NRN1, NRP2, NRXN1, NRXN3, PLXNB2, PPFIA2, RAPH1, RERE, ROBO1, ROBO2, SEMA3A, SEMA3C, SMURF1, TIAM1, VEGFA]
GO:0022411	cellular component disassembly	GO_BiologicalProcess-EBI-UniProt-GOA-ACAP-ARAP_25.05.2022_00h00	0.0184961	0.0492698	0.000402697	0.00178337	[4]	Group27	3.29457	17	[CDK5RAP3, CLASP1, DNAJC6, GLE1, MID1, MTIF3, MTRF1L, NCKAP5, OPTN, PDXP, RUBCNL, SCAF8, SET, SH3BP1, SPTAN1, TRIOBP, WIPI2]
GO:0032984	protein-containing complex disassembly	GO_BiologicalProcess-EBI-UniProt-GOA-ACAP-ARAP_25.05.2022_00h00	0.000480479	0.00390705	0.000402697	0.00178337	[5]	Group27	5.32319	14	[CLASP1, DNAJC6, GLE1, MID1, MTRF1L, NCKAP5, PDXP, RUBCNL, SCAF8, SET, SH3BP1, SPTAN1, TRIOBP, WIPI2]
GO:0043244	regulation of protein-containing complex disassembly	GO_BiologicalProcess-EBI-UniProt-GOA-ACAP-ARAP_25.05.2022_00h00	0.00385965	0.0186349	0.000402697	0.00178337	[4, 5, 6]	Group27	5.97015	8	[CLASP1, GLE1, MID1, PDXP, SCAF8, SH3BP1, SPTAN1, TRIOBP]
GO:0007015	actin filament organization	GO_BiologicalProcess-EBI-UniProt-GOA-ACAP-ARAP_25.05.2022_00h00	0.00986684	0.0320932	0.000402697	0.00178337	[4, 5, 7]	Group27	3.5343	17	[ABI1, ARHGEF7, CDC42EP1, CLASP1, DMD, GHSR, MCU, PCDH15, PDXP, PPM1F, PPP1R9A, PSTPIP1, RHPN2, SH3BP1, SORBS2, SPTAN1, TRIOBP]
GO:0051261	protein depolymerization	GO_BiologicalProcess-EBI-UniProt-GOA-ACAP-ARAP_25.05.2022_00h00	0.0029161	0.0160906	0.000402697	0.00178337	[6]	Group27	6.25	8	[CLASP1, DNAJC6, MID1, NCKAP5, PDXP, SH3BP1, SPTAN1, TRIOBP]
GO:1901879	regulation of protein depolymerization	GO_BiologicalProcess-EBI-UniProt-GOA-ACAP-ARAP_25.05.2022_00h00	0.00951124	0.0319454	0.000402697	0.00178337	[5, 6, 7]	Group27	6.25	6	[CLASP1, MID1, PDXP, SH3BP1, SPTAN1, TRIOBP]
GO:0060284	regulation of cell development	GO_BiologicalProcess-EBI-UniProt-GOA-ACAP-ARAP_25.05.2022_00h00	0.0138002	0.0414006	0.00376045	0.00728586	[4, 5]	Group28	3.33952	18	[ARHGEF7, CHD7, DHX36, EZH2, KALRN, KDM4A, KIAA0319, LRP8, MAP2, MME, PLXNB2, ROBO1, ROBO2, SEMA3A, SEMA3C, TIAM1, TRIOBP, VEGFA]
GO:0051962	positive regulation of nervous system development	GO_BiologicalProcess-EBI-UniProt-GOA-ACAP-ARAP_25.05.2022_00h00	0.00928484	0.0315277	0.00376045	0.00728586	[3, 4, 5, 6, 7]	Group28	4.12371	12	[ARHGEF7, CBLN1, DHX36, KALRN, LRP8, MME, NRXN1, PLXNB2, ROBO1, ROBO2, TIAM1, VEGFA]
GO:0048638	regulation of developmental growth	GO_BiologicalProcess-EBI-UniProt-GOA-ACAP-ARAP_25.05.2022_00h00	0.00523967	0.0221789	7.22938e-08	2.24111e-06	[3, 4]	Group29	4.11765	14	[ACACB, BASP1, CHD7, COLQ, GHSR, GPAM, KIAA0319, MAP2, MYCBP2, SEMA3A, SEMA3C, SMURF1, VEGFA, ZP3]
GO:0060560	developmental growth involved in morphogenesis	GO_BiologicalProcess-EBI-UniProt-GOA-ACAP-ARAP_25.05.2022_00h00	0.00838254	0.0294341	7.22938e-08	2.24111e-06	[3, 4]	Group29	4.36508	11	[DCLK1, KIAA0319, MAGI2, MAP2, NRN1, NRP2, RAPH1, SEMA3A, SEMA3C, SMURF1, VEGFA]
GO:0048588	developmental cell growth	GO_BiologicalProcess-EBI-UniProt-GOA-ACAP-ARAP_25.05.2022_00h00	0.00203134	0.0123075	7.22938e-08	2.24111e-06	[3, 4, 5]	Group29	5	12	[DCLK1, KIAA0319, MAP2, MAP2K4, NRN1, NRP2, RAPH1, SEMA3A, SEMA3C, SMURF1, SORBS2, VEGFA]
GO:0060485	mesenchyme development	GO_BiologicalProcess-EBI-UniProt-GOA-ACAP-ARAP_25.05.2022_00h00	0.00259376	0.014842	7.22938e-08	2.24111e-06	[4]	Group29	4.4586	14	[BASP1, CLASP1, EXOC4, EZH2, NRP2, PDCD4, POFUT2, ROBO1, ROBO2, SDHAF2, SEMA3A, SEMA3C, SPRED1, TIAM1]
GO:0071526	semaphorin-plexin signaling pathway	GO_BiologicalProcess-EBI-UniProt-GOA-ACAP-ARAP_25.05.2022_00h00	0.00201275	0.0124388	7.22938e-08	2.24111e-06	[4, 5, 6]	Group29	10.4167	5	[NRP2, PLXNB2, SEMA3A, SEMA3C, SH3BP1]
GO:0061564	axon development	GO_BiologicalProcess-EBI-UniProt-GOA-ACAP-ARAP_25.05.2022_00h00	2.39181e-05	0.000335941	7.22938e-08	2.24111e-06	[6, 7, 9, 10, 11]	Group29	4.73485	25	[ADARB1, ARHGEF7, BMPR1B, CRMP1, DCLK1, GBX1, KALRN, KIAA0319, LAMA3, LAMC2, MAP2, MYCBP2, NFASC, NRP2, NRXN1, NRXN3, PLXNB2, PTPRF, RAPH1, ROBO1, ROBO2, SEMA3A, SEMA3C, TIAM1, VEGFA]
GO:0007411	axon guidance	GO_BiologicalProcess-EBI-UniProt-GOA-ACAP-ARAP_25.05.2022_00h00	7.50206e-06	0.000115907	7.22938e-08	2.24111e-06	[5, 6, 7, 8, 9, 10, 11, 12, 13]	Group29	6.64062	17	[BMPR1B, CRMP1, GBX1, KALRN, LAMA3, LAMC2, MYCBP2, NFASC, NRP2, NRXN1, NRXN3, PLXNB2, ROBO1, ROBO2, SEMA3A, SEMA3C, VEGFA]
GO:1902285	semaphorin-plexin signaling pathway involved in neuron projection guidance	GO_BiologicalProcess-EBI-UniProt-GOA-ACAP-ARAP_25.05.2022_00h00	0.00435805	0.0204036	7.22938e-08	2.24111e-06	[5, 6, 7, 8, 9, 10, 11, 12, 13]	Group29	16.6667	3	[NRP2, PLXNB2, SEMA3A]
GO:0000902	cell morphogenesis	GO_BiologicalProcess-EBI-UniProt-GOA-ACAP-ARAP_25.05.2022_00h00	7.62991e-07	2.35764e-05	3.04161e-06	3.143e-05	[3, 4]	Group30	4.08348	45	[ABI1, ADARB1, ARHGAP33, ARHGEF26, ARHGEF7, BMPR1B, CDC42EP1, CDH12, CRMP1, CTNND2, DCLK1, DHX36, DMD, DTNBP1, EP300, GBX1, KALRN, KIAA0319, KIF3A, LAMA3, LAMC2, LRP8, MAP2, MYCBP2, MYO10, MYO9A, NFASC, NRN1, NRP2, NRXN1, NRXN3, PCDH15, PLXNB2, PPFIA2, RAPH1, RERE, ROBO1, ROBO2, SEMA3A, SEMA3C, SMURF1, TBCD, TIAM1, TRIOBP, VEGFA]
GO:0006935	chemotaxis	GO_BiologicalProcess-EBI-UniProt-GOA-ACAP-ARAP_25.05.2022_00h00	0.000870798	0.00656284	3.04161e-06	3.143e-05	[3, 4]	Group30	3.74813	25	[ABCC1, BMPR1B, CRMP1, DOCK4, GBX1, ITGA9, KALRN, LAMA3, LAMC2, MCU, MTUS1, MYCBP2, NFASC, NRP2, NRXN1, NRXN3, PIP5K1C, PLXNB2, PPM1F, PTPRJ, ROBO1, ROBO2, SEMA3A, SEMA3C, VEGFA]
GO:0022603	regulation of anatomical structure morphogenesis	GO_BiologicalProcess-EBI-UniProt-GOA-ACAP-ARAP_25.05.2022_00h00	0.00638527	0.0243586	3.04161e-06	3.143e-05	[3, 4]	Group30	3.04878	30	[ARHGAP33, ARHGEF7, CDC42EP1, CLASP1, DHX36, DTNBP1, GHSR, KALRN, KIAA0319, KIF3A, LRP8, MAGI2, MAP2, MCU, MYO10, MYO9A, NPHP3, PLXNB2, PPFIA2, ROBO1, ROBO2, RUNX2, SASH1, SEMA3A, SEMA3C, SMURF1, SPRED1, TIAM1, TRIOBP, VEGFA]
GO:0048468	cell development	GO_BiologicalProcess-EBI-UniProt-GOA-ACAP-ARAP_25.05.2022_00h00	3.34919e-05	0.000398039	3.04161e-06	3.143e-05	[3, 4]	Group30	3.03564	69	[ABI1, ADARB1, ARHGAP33, ARHGEF26, ARHGEF7, BMPR1B, CHD7, CLMN, CRMP1, CSMD3, CTNND2, DCLK1, DHX36, DMD, DMRTB1, DTNBP1, EP300, EZH2, FSHR, GALR2, GBX1, GPR149, IFT27, KALRN, KDM4A, KIAA0319, LAMA3, LAMC2, LRP8, MAGI2, MANF, MAP2, MAP2K4, MME, MYCBP2, MYH11, MYO9A, NFASC, NRN1, NRP2, NRXN1, NRXN3, ODF2, PCDH15, PDCD4, PLXNB2, PPFIA2, PPP1R9A, PTPRC, PTPRF, RAPH1, RERE, ROBO1, ROBO2, RUNX2, SELENO…
GO:0007160	cell-matrix adhesion	GO_BiologicalProcess-EBI-UniProt-GOA-ACAP-ARAP_25.05.2022_00h00	0.00792046	0.0281313	3.04161e-06	3.143e-05	[4]	Group30	4.4	11	[ARHGEF7, CLASP1, DMD, ITGA9, PLET1, PPFIA2, PPM1F, PTPRJ, PTPRK, TIAM1, VEGFA]
GO:0030030	cell projection organization	GO_BiologicalProcess-EBI-UniProt-GOA-ACAP-ARAP_25.05.2022_00h00	3.96508e-11	1.22521e-08	3.04161e-06	3.143e-05	[4]	Group30	4.24895	71	[ABI1, ADARB1, ARHGAP33, ARHGEF26, ARHGEF7, BBIP1, BMPR1B, CDC42EP1, CEP20, CLMN, CRMP1, CSMD3, CTNND2, DCLK1, DHX36, DMD, DTNBP1, DYNC2I2, EP300, EZH2, FSHR, GALR2, GBX1, IFT27, INTU, KALRN, KCNF1, KIAA0319, KIF3A, LAMA3, LAMC2, LRP8, LRRC56, MAGI2, MANF, MAP2, MYCBP2, MYO10, MYO9A, NFASC, NPHP3, NRN1, NRP2, NRXN1, NRXN3, ODF2, PCDH15, PLXNB2, PPFIA2, PPP1R9A, PTPRF, RAPH1, RERE, ROBO1, ROBO2, S…
GO:0034330	cell junction organization	GO_BiologicalProcess-EBI-UniProt-GOA-ACAP-ARAP_25.05.2022_00h00	2.96582e-07	1.01826e-05	3.04161e-06	3.143e-05	[4]	Group30	4.77454	36	[ARHGAP33, ARHGEF7, ARHGEF9, CACNG2, CBLN1, CDH12, CLASP1, COLQ, CTNND2, DHX36, DOK7, DTNBP1, GABRB3, GHSR, KALRN, LAMA3, LRP8, MYCBP2, MYO9A, NFASC, NRP2, NRXN1, NRXN3, PIP5K1C, PLXNB2, PPFIA2, PPM1F, PTPRF, PTPRJ, PTPRK, ROBO2, SH3BP1, SHANK2, SLC8A3, TBCD, VEGFA]
GO:0000904	cell morphogenesis involved in differentiation	GO_BiologicalProcess-EBI-UniProt-GOA-ACAP-ARAP_25.05.2022_00h00	2.00803e-07	8.864e-06	3.04161e-06	3.143e-05	[4, 5]	Group30	4.77419	37	[ABI1, ADARB1, ARHGAP33, ARHGEF26, ARHGEF7, BMPR1B, CRMP1, CTNND2, DCLK1, DHX36, DTNBP1, EP300, GBX1, KALRN, KIAA0319, LAMA3, LAMC2, LRP8, MAP2, MYCBP2, NFASC, NRP2, NRXN1, NRXN3, PCDH15, PLXNB2, PPFIA2, RAPH1, RERE, ROBO1, ROBO2, SEMA3A, SEMA3C, TBCD, TIAM1, TRIOBP, VEGFA]
GO:0031344	regulation of cell projection organization	GO_BiologicalProcess-EBI-UniProt-GOA-ACAP-ARAP_25.05.2022_00h00	3.50979e-06	7.23016e-05	3.04161e-06	3.143e-05	[4, 5]	Group30	4.49591	33	[ARHGAP33, ARHGEF7, CDC42EP1, CRMP1, CSMD3, DHX36, DMD, DTNBP1, EP300, EZH2, INTU, KALRN, KIAA0319, LRP8, MAGI2, MAP2, MYCBP2, MYO10, MYO9A, NRXN1, ODF2, PLXNB2, PPFIA2, PTPRF, ROBO1, ROBO2, SEMA3A, SEMA3C, SGSM3, TBC1D30, TIAM1, TOX, VEGFA]
GO:0034329	cell junction assembly	GO_BiologicalProcess-EBI-UniProt-GOA-ACAP-ARAP_25.05.2022_00h00	6.87224e-06	0.000117973	3.04161e-06	3.143e-05	[5]	Group30	5.22876	24	[ARHGEF7, ARHGEF9, CBLN1, CDH12, CLASP1, COLQ, CTNND2, GABRB3, GHSR, LAMA3, MYCBP2, MYO9A, NRXN1, NRXN3, PIP5K1C, PLXNB2, PPM1F, PTPRJ, PTPRK, ROBO2, SH3BP1, SHANK2, TBCD, VEGFA]
GO:0050807	regulation of synapse organization	GO_BiologicalProcess-EBI-UniProt-GOA-ACAP-ARAP_25.05.2022_00h00	2.10356e-05	0.000309524	3.04161e-06	3.143e-05	[4, 5, 6]	Group30	6.75676	15	[ARHGAP33, ARHGEF7, CBLN1, COLQ, DHX36, DTNBP1, GHSR, KALRN, LRP8, MYCBP2, NRP2, NRXN1, PPFIA2, ROBO2, SHANK2]
GO:0050808	synapse organization	GO_BiologicalProcess-EBI-UniProt-GOA-ACAP-ARAP_25.05.2022_00h00	2.80357e-06	6.18788e-05	3.04161e-06	3.143e-05	[5]	Group30	5.36481	25	[ARHGAP33, ARHGEF7, ARHGEF9, CACNG2, CBLN1, COLQ, CTNND2, DHX36, DOK7, DTNBP1, GABRB3, GHSR, KALRN, LRP8, MYCBP2, NFASC, NRP2, NRXN1, NRXN3, PLXNB2, PPFIA2, PTPRF, ROBO2, SHANK2, SLC8A3]
GO:0051960	regulation of nervous system development	GO_BiologicalProcess-EBI-UniProt-GOA-ACAP-ARAP_25.05.2022_00h00	0.000274713	0.00257231	3.04161e-06	3.143e-05	[4, 5, 6]	Group30	4.42105	21	[ARHGEF7, CBLN1, CHD7, DHX36, EZH2, GBX1, KALRN, KDM4A, KIAA0319, LRP8, MAP2, MME, NPHP3, NRXN1, PLXNB2, ROBO1, ROBO2, SEMA3A, SEMA3C, TIAM1, VEGFA]
GO:0099173	postsynapse organization	GO_BiologicalProcess-EBI-UniProt-GOA-ACAP-ARAP_25.05.2022_00h00	2.15971e-06	5.56125e-05	3.04161e-06	3.143e-05	[4, 6]	Group30	8.15217	15	[ARHGAP33, ARHGEF7, ARHGEF9, CBLN1, COLQ, CTNND2, DHX36, DTNBP1, GHSR, KALRN, LRP8, NRP2, NRXN1, PPFIA2, SHANK2]
GO:1901888	regulation of cell junction assembly	GO_BiologicalProcess-EBI-UniProt-GOA-ACAP-ARAP_25.05.2022_00h00	0.00842201	0.0292405	3.04161e-06	3.143e-05	[4, 5, 6]	Group30	4.58716	10	[CBLN1, CLASP1, COLQ, GHSR, MYCBP2, NRXN1, PPM1F, PTPRJ, ROBO2, VEGFA]
GO:0007416	synapse assembly	GO_BiologicalProcess-EBI-UniProt-GOA-ACAP-ARAP_25.05.2022_00h00	0.00114497	0.00786213	3.04161e-06	3.143e-05	[5, 6]	Group30	5.6701	11	[ARHGEF9, CBLN1, COLQ, GABRB3, GHSR, MYCBP2, NRXN1, NRXN3, PLXNB2, ROBO2, SHANK2]
GO:0007044	cell-substrate junction assembly	GO_BiologicalProcess-EBI-UniProt-GOA-ACAP-ARAP_25.05.2022_00h00	0.00388236	0.0184561	3.04161e-06	3.143e-05	[6]	Group30	6.60377	7	[ARHGEF7, CLASP1, LAMA3, PPM1F, PTPRJ, PTPRK, VEGFA]
GO:0051963	regulation of synapse assembly	GO_BiologicalProcess-EBI-UniProt-GOA-ACAP-ARAP_25.05.2022_00h00	0.0156459	0.0443539	3.04161e-06	3.143e-05	[5, 6, 7]	Group30	5.60748	6	[CBLN1, COLQ, GHSR, MYCBP2, NRXN1, ROBO2]
GO:0099084	postsynaptic specialization organization	GO_BiologicalProcess-EBI-UniProt-GOA-ACAP-ARAP_25.05.2022_00h00	0.00547398	0.0228576	3.04161e-06	3.143e-05	[5, 7]	Group30	10.5263	4	[ARHGEF9, CBLN1, NRXN1, SHANK2]
GO:0099175	regulation of postsynapse organization	GO_BiologicalProcess-EBI-UniProt-GOA-ACAP-ARAP_25.05.2022_00h00	1.68561e-06	4.73503e-05	3.04161e-06	3.143e-05	[5, 6, 7]	Group30	11.5789	11	[ARHGAP33, ARHGEF7, CBLN1, DHX36, DTNBP1, GHSR, KALRN, LRP8, NRP2, NRXN1, PPFIA2]
GO:0048666	neuron development	GO_BiologicalProcess-EBI-UniProt-GOA-ACAP-ARAP_25.05.2022_00h00	1.17798e-08	1.21332e-06	3.04161e-06	3.143e-05	[4, 5, 7, 8, 9]	Group30	4.35146	52	[ABI1, ADARB1, ARHGAP33, ARHGEF7, BMPR1B, CLMN, CRMP1, CSMD3, CTNND2, DCLK1, DHX36, DMD, DTNBP1, EP300, EZH2, FSHR, GALR2, GBX1, IFT27, KALRN, KIAA0319, LAMA3, LAMC2, LRP8, MAGI2, MANF, MAP2, MYCBP2, MYO9A, NFASC, NRN1, NRP2, NRXN1, NRXN3, PCDH15, PLXNB2, PPFIA2, PPP1R9A, PTPRF, RAPH1, RERE, ROBO1, ROBO2, SEMA3A, SEMA3C, SLC12A5, SMURF1, TBCD, TIAM1, TOX, TRIOBP, VEGFA]
GO:1904861	excitatory synapse assembly	GO_BiologicalProcess-EBI-UniProt-GOA-ACAP-ARAP_25.05.2022_00h00	0.0167643	0.0466682	3.04161e-06	3.143e-05	[6, 7]	Group30	10.3448	3	[CBLN1, NRXN1, PLXNB2]
GO:0048667	cell morphogenesis involved in neuron differentiation	GO_BiologicalProcess-EBI-UniProt-GOA-ACAP-ARAP_25.05.2022_00h00	4.22293e-09	6.52443e-07	3.04161e-06	3.143e-05	[5, 6, 8, 9, 10]	Group30	5.76606	35	[ABI1, ADARB1, ARHGAP33, ARHGEF7, BMPR1B, CRMP1, CTNND2, DCLK1, DHX36, DTNBP1, GBX1, KALRN, KIAA0319, LAMA3, LAMC2, LRP8, MAP2, MYCBP2, NFASC, NRP2, NRXN1, NRXN3, PCDH15, PLXNB2, PPFIA2, RAPH1, RERE, ROBO1, ROBO2, SEMA3A, SEMA3C, TBCD, TIAM1, TRIOBP, VEGFA]
GO:0016358	dendrite development	GO_BiologicalProcess-EBI-UniProt-GOA-ACAP-ARAP_25.05.2022_00h00	2.3765e-06	5.64876e-05	3.04161e-06	3.143e-05	[3, 6, 7, 9, 10, 11]	Group30	6.89655	18	[ABI1, ARHGAP33, ARHGEF7, CSMD3, CTNND2, DCLK1, DHX36, DTNBP1, EZH2, KALRN, KIAA0319, LAMC2, LRP8, MAP2, PPFIA2, RERE, SEMA3A, SLC12A5]
GO:0050773	regulation of dendrite development	GO_BiologicalProcess-EBI-UniProt-GOA-ACAP-ARAP_25.05.2022_00h00	0.00349321	0.0176951	3.04161e-06	3.143e-05	[3, 4, 7, 8, 10, 11, 12]	Group30	6.73077	7	[ARHGEF7, CSMD3, DHX36, EZH2, KALRN, KIAA0319, LRP8]
GO:0060996	dendritic spine development	GO_BiologicalProcess-EBI-UniProt-GOA-ACAP-ARAP_25.05.2022_00h00	0.000162713	0.00173374	3.04161e-06	3.143e-05	[3, 4, 7, 8, 10, 11, 12]	Group30	8.57143	9	[ARHGAP33, ARHGEF7, CTNND2, DHX36, DTNBP1, KALRN, LRP8, PPFIA2, SLC12A5]
GO:0060998	regulation of dendritic spine development	GO_BiologicalProcess-EBI-UniProt-GOA-ACAP-ARAP_25.05.2022_00h00	0.000900134	0.00662242	3.04161e-06	3.143e-05	[3, 4, 5, 8, 9, 11, 12, 13]	Group30	10	6	[ARHGEF7, DHX36, DTNBP1, KALRN, LRP8, PPFIA2]
GO:0048813	dendrite morphogenesis	GO_BiologicalProcess-EBI-UniProt-GOA-ACAP-ARAP_25.05.2022_00h00	5.27941e-06	9.59611e-05	3.04161e-06	3.143e-05	[4, 6, 7, 8, 9, 10, 11, 12]	Group30	8.66667	13	[ABI1, ARHGAP33, ARHGEF7, CTNND2, DCLK1, DHX36, DTNBP1, KALRN, LRP8, MAP2, PPFIA2, RERE, SEMA3A]
GO:0010976	positive regulation of neuron projection development	GO_BiologicalProcess-EBI-UniProt-GOA-ACAP-ARAP_25.05.2022_00h00	0.000363446	0.00320871	3.04161e-06	3.143e-05	[5, 6, 7, 8, 9, 10, 11, 12]	Group30	6.50888	11	[ARHGEF7, DHX36, DMD, EP300, EZH2, KALRN, LRP8, MAGI2, PLXNB2, TOX, VEGFA]
GO:0010975	regulation of neuron projection development	GO_BiologicalProcess-EBI-UniProt-GOA-ACAP-ARAP_25.05.2022_00h00	3.78593e-06	7.31157e-05	3.04161e-06	3.143e-05	[6, 7, 9, 10, 11]	Group30	5.27426	25	[ARHGAP33, ARHGEF7, CRMP1, CSMD3, DHX36, DMD, DTNBP1, EP300, EZH2, KALRN, KIAA0319, LRP8, MAGI2, MAP2, MYCBP2, PLXNB2, PPFIA2, PTPRF, ROBO1, ROBO2, SEMA3A, SEMA3C, TIAM1, TOX, VEGFA]
GO:0061001	regulation of dendritic spine morphogenesis	GO_BiologicalProcess-EBI-UniProt-GOA-ACAP-ARAP_25.05.2022_00h00	2.96239e-05	0.000381408	3.04161e-06	3.143e-05	[4, 5, 6, 7, 8, 9, 10, 11, 12, 13, 14]	Group30	14.5833	7	[ARHGAP33, ARHGEF7, DHX36, DTNBP1, KALRN, LRP8, PPFIA2]
GO:0006662	glycerol ether metabolic process	GO_BiologicalProcess-EBI-UniProt-GOA_18.11.2019_00h00	0.00109082	0.0165896	0.00109082	0.00218164	[4]	Group02	33.3333	3	[AGMO, AGPS, TXN2]
GO:0007095	mitotic G2 DNA damage checkpoint	GO_BiologicalProcess-EBI-UniProt-GOA_18.11.2019_00h00	0.0064054	0.0432957	0.0064054	0.00720607	[5, 6, 7, 8, 9, 10, 11]	Group03	18.75	3	[CDK5RAP3, DONSON, RINT1]
GO:0002244	hematopoietic progenitor cell differentiation	GO_BiologicalProcess-EBI-UniProt-GOA_18.11.2019_00h00	0.00472913	0.0392303	0.00472913	0.00773857	[4, 5, 6, 7, 8]	Group04	8.23529	7	[ARHGEF7, COL24A1, DHX36, PTPRC, PUS7, SLC8A3, SSBP3]
GO:0022411	cellular component disassembly	GO_BiologicalProcess-EBI-UniProt-GOA_18.11.2019_00h00	0.00538205	0.0400908	0.00538205	0.00745207	[3]	Group05	5.50847	13	[CDK5RAP3, CLASP1, DNAJC6, GLE1, MTIF3, MTRF1L, NCKAP5, OPTN, PDXP, RUBCNL, SMURF1, SPTAN1, WIPI2]
GO:0031664	regulation of lipopolysaccharide-mediated signaling pathway	GO_BiologicalProcess-EBI-UniProt-GOA_18.11.2019_00h00	0.00529924	0.0411537	0.00529924	0.00794886	[3, 4, 5, 6, 7, 8, 10]	Group06	20	3	[CACTIN, LY86, SASH1]
GO:0032332	positive regulation of chondrocyte differentiation	GO_BiologicalProcess-EBI-UniProt-GOA_18.11.2019_00h00	0.000505914	0.0115412	0.000505914	0.00227661	[4, 5, 6, 7, 8, 9]	Group07	25	4	[BMPR1B, RUNX2, SOX5, ZBTB32]
GO:0002495	antigen processing and presentation of peptide antigen via MHC class II	GO_BiologicalProcess-EBI-UniProt-GOA_18.11.2019_00h00	0.000274328	0.00834415	0.000274328	0.00246895	[4]	Group08	50	3	[DMA, MARCH1, MARCH8]
GO:0042073	intraciliary transport	GO_BiologicalProcess-EBI-UniProt-GOA_18.11.2019_00h00	0.00582162	0.0408633	0.00582162	0.00698594	[5, 6, 7, 8, 9, 10]	Group09	13.3333	4	[IFT27, TTC30B, WDR34, WDR35]
GO:0042698	ovulation cycle	GO_BiologicalProcess-EBI-UniProt-GOA_18.11.2019_00h00	0.00655772	0.0435194	0.00655772	0.00694347	[2, 3, 4]	Group10	12.9032	4	[BMPR1B, FSHR, GPR149, ROBO2]
GO:0071103	DNA conformation change	GO_BiologicalProcess-EBI-UniProt-GOA_18.11.2019_00h00	0.000535498	0.0114974	0.000535498	0.00192779	[5]	Group11	8.0292	11	[BRD2, CHD7, DDX1, DHX36, FSHR, GINS2, MCM6, POLQ, SET, SMYD3, TOP3B]
GO:0032508	DNA duplex unwinding	GO_BiologicalProcess-EBI-UniProt-GOA_18.11.2019_00h00	0.00283191	0.0265037	0.000535498	0.00192779	[7]	Group11	10.3448	6	[CHD7, DDX1, DHX36, GINS2, MCM6, POLQ]
GO:0023056	positive regulation of signaling	GO_BiologicalProcess-EBI-UniProt-GOA_18.11.2019_00h00	0.00767526	0.0483012	0.00767526	0.00767526	[2, 3, 4]	Group12	3.63806	39	[ADAMTS3, ARHGEF7, BMPR1B, CDK5RAP3, DDX1, DHX36, DOC2B, DTNBP1, EP300, EZH2, FSHR, GUCY2D, ITSN1, KIAA0319, KL, LY86, MAGI2, MAP2K4, MCU, MID1, MME, NRXN1, PDCD4, PTPRC, RAB3B, RAF1, RIPK1, ROBO1, SASH1, SH3RF3, SHANK2, SHOC2, SIK3, SLC8A3, SPRED1, SYT7, TBL1XR1, TIMP3, TNFSF10]
GO:0010647	positive regulation of cell communication	GO_BiologicalProcess-EBI-UniProt-GOA_18.11.2019_00h00	0.00670086	0.0436752	0.00767526	0.00767526	[3, 4, 5]	Group12	3.66886	39	[ADAMTS3, ARHGEF7, BMPR1B, CDK5RAP3, DDX1, DHX36, DOC2B, DTNBP1, EP300, EZH2, FSHR, GUCY2D, ITSN1, KIAA0319, KL, LY86, MAGI2, MAP2K4, MCU, MID1, MME, NRXN1, PDCD4, PTPRC, RAB3B, RAF1, RIPK1, ROBO1, SASH1, SH3RF3, SHANK2, SHOC2, SIK3, SLC8A3, SPRED1, SYT7, TBL1XR1, TIMP3, TNFSF10]
GO:0050890	cognition	GO_BiologicalProcess-EBI-UniProt-GOA_18.11.2019_00h00	0.000663175	0.0121029	0.000248348	0.00447027	[4]	Group13	7.36196	12	[CHD7, DGCR2, EP300, GUCY2D, HRH2, MME, NRXN1, SHANK2, SLC12A5, SLC8A3, SORCS3, TUSC3]
GO:0007612	learning	GO_BiologicalProcess-EBI-UniProt-GOA_18.11.2019_00h00	0.00571836	0.041744	0.000248348	0.00447027	[3, 6]	Group13	7.95455	7	[GUCY2D, HRH2, NRXN1, SHANK2, SLC12A5, SLC8A3, SORCS3]
GO:0050806	positive regulation of synaptic transmission	GO_BiologicalProcess-EBI-UniProt-GOA_18.11.2019_00h00	0.00472913	0.0392303	0.000248348	0.00447027	[3, 4, 5, 6, 7, 8, 9]	Group13	8.23529	7	[DTNBP1, MME, NRXN1, RAB3B, SHANK2, SLC8A3, SYT7]
GO:0021675	nerve development	GO_BiologicalProcess-EBI-UniProt-GOA_18.11.2019_00h00	0.00581818	0.0416399	0.000667216	0.0017157	[3, 5, 6]	Group14	8.95522	6	[ADARB1, CHD7, DMD, GABRB3, NRP2, SEMA3A]
GO:0060384	innervation	GO_BiologicalProcess-EBI-UniProt-GOA_18.11.2019_00h00	0.00181133	0.021327	0.000667216	0.0017157	[2, 4, 6, 7]	Group14	18.1818	4	[ADARB1, CHD7, GABRB3, SEMA3A]
GO:0021954	central nervous system neuron development	GO_BiologicalProcess-EBI-UniProt-GOA_18.11.2019_00h00	0.000686689	0.0119353	0.000667216	0.0017157	[5, 6, 7, 8, 9, 10]	Group14	11.4754	7	[ADARB1, DCLK1, MAP2, MYCBP2, NRP2, ROBO1, SEMA3A]
GO:0050808	synapse organization	GO_BiologicalProcess-EBI-UniProt-GOA_18.11.2019_00h00	0.00481305	0.0390392	0.00549621	0.00706656	[3]	Group15	5.38462	14	[CACNG2, CBLN1, GABRB3, MAGI2, NFASC, NRP2, NRXN1, NRXN3, PLXNB2, PPFIA2, PTPRF, ROBO1, SEMA3A, SHANK2]
GO:0099068	postsynapse assembly	GO_BiologicalProcess-EBI-UniProt-GOA_18.11.2019_00h00	0.00038684	0.0108613	0.00549621	0.00706656	[4, 5, 6, 7]	Group15	26.6667	4	[CBLN1, MAGI2, NRXN1, SHANK2]
GO:1904861	excitatory synapse assembly	GO_BiologicalProcess-EBI-UniProt-GOA_18.11.2019_00h00	0.000148671	0.0054265	0.00549621	0.00706656	[5, 6, 7]	Group15	33.3333	4	[CBLN1, NRXN1, PLXNB2, SHANK2]
GO:0098815	modulation of excitatory postsynaptic potential	GO_BiologicalProcess-EBI-UniProt-GOA_18.11.2019_00h00	0.00763892	0.0489159	0.00549621	0.00706656	[4, 5, 6, 7, 8, 9, 10]	Group15	17.6471	3	[CBLN1, NRXN1, SHANK2]
GO:0098693	regulation of synaptic vesicle cycle	GO_BiologicalProcess-EBI-UniProt-GOA_18.11.2019_00h00	0.0021635	0.0219355	0.000543381	0.00163014	[4, 5, 6, 7]	Group16	9.45946	7	[DTNBP1, MAGI2, NRN1, NRXN1, NRXN3, RAB3B, SYT7]
GO:0099504	synaptic vesicle cycle	GO_BiologicalProcess-EBI-UniProt-GOA_18.11.2019_00h00	0.000472573	0.0114993	0.000543381	0.00163014	[6]	Group16	8.14815	11	[DNAJC6, DOC2B, DTNBP1, ITSN1, MAGI2, NRN1, NRXN1, NRXN3, RAB3B, SYN3, SYT7]
GO:0007268	chemical synaptic transmission	GO_BiologicalProcess-EBI-UniProt-GOA_18.11.2019_00h00	0.00210877	0.0233243	0.000543381	0.00163014	[6, 7]	Group16	4.87239	21	[ADARB1, CBLN1, DLGAP2, DOC2B, DTNBP1, EXOC4, GABRB3, GABRR1, HRH2, MME, NRN1, NRXN1, NRXN3, PPP1R9A, RAB3B, SHANK2, SLC12A5, SLC8A3, SORCS3, SYN3, SYT7]
GO:0007275	multicellular organism development	GO_BiologicalProcess-EBI-UniProt-GOA_18.11.2019_00h00	0.00113884	0.0166271	0.000712471	0.00160306	[2, 3]	Group17	3.21733	98	[ABI1, ADARB1, AKIRIN2, ARHGEF7, BASP1, BMPR1B, BRD2, BSX, CBLN1, CDH12, CHD7, CLASP1, CLMN, COL24A1, COL8A2, CRMP1, CSMD3, CTNNBL1, CUL1, DCLK1, DDX1, DHX36, DMD, DTNBP1, EIF2S2, EP300, EXOC4, EZH2, FOXN2, FSHR, GABRB3, GALR2, GBX1, GPR149, HRH2, IFT27, KIAA0319, KIF3A, KL, KLHL3, LAMA3, LCLAT1, LRP8, MAD1L1, MAGI2, MANF, MAP2, MGA, MME, MTHFD1L, MYCBP2, MYH11, NFASC, NRN1, NRP2, NRXN1, NRXN3, O…
GO:0042330	taxis	GO_BiologicalProcess-EBI-UniProt-GOA_18.11.2019_00h00	0.00240615	0.0237364	0.000712471	0.00160306	[2, 3]	Group17	5.02645	19	[BMPR1B, CRMP1, DOCK4, EP300, GBX1, ITGA9, KIF3A, MCU, MTUS1, MYCBP2, NFASC, NRP2, PLXNB2, PPM1F, ROBO1, ROBO2, SEMA3A, SEMA3C, VEGFA]
GO:0009888	tissue development	GO_BiologicalProcess-EBI-UniProt-GOA_18.11.2019_00h00	0.00622413	0.0428643	0.000712471	0.00160306	[3]	Group17	3.59833	43	[ABI1, ADARB1, ARHGEF26, BASP1, BMPR1B, BRD2, CHD7, CLASP1, DMD, EP300, EXOC4, EZH2, FOXN2, FSHR, HRH2, KIF3A, KL, KLHL3, LAMA3, MGA, MTHFD1L, MYH11, MYO9A, NRP2, PLXNB2, POFUT2, POU3F4, PTPRC, PUS7, RIPK1, ROBO1, ROBO2, RUNX2, SDHAF2, SEMA3A, SEMA3C, SOX5, SSBP3, TBL1XR1, TIAM1, TOX, VEGFA, ZBTB32]
GO:0030154	cell differentiation	GO_BiologicalProcess-EBI-UniProt-GOA_18.11.2019_00h00	0.00334471	0.0305205	0.000712471	0.00160306	[3]	Group17	3.25407	78	[ABI1, ADARB1, ARHGEF26, ARHGEF7, BASP1, BMPR1B, CBLN1, CHD7, CLASP1, CLMN, COL24A1, CRMP1, CSMD3, DCLK1, DHX36, DMD, DTNBP1, EP300, EZH2, FOXN2, FSHR, GABRB3, GALR2, GBX1, HRH2, IFT27, KIAA0319, KIF3A, LAMA3, MANF, MAP2, MGA, MME, MYCBP2, MYH11, MYO9A, NFASC, NRN1, NRP2, ODF2, PDCD4, PLXNB2, POFUT2, POU3F4, PPFIA2, PPP1R9A, PTPRC, PTPRF, PUS7, RAF1, RAPH1, RERE, RIPK1, ROBO1, ROBO2, RUNX2, SDHAF…
GO:0032989	cellular component morphogenesis	GO_BiologicalProcess-EBI-UniProt-GOA_18.11.2019_00h00	0.000926857	0.0153774	0.000712471	0.00160306	[3, 4]	Group17	4.29836	34	[ABI1, ADARB1, ARHGEF26, BMPR1B, CDC42EP1, CDH12, CLASP1, CRMP1, DCLK1, DTNBP1, EP300, GBX1, HRH2, KIAA0319, KIF3A, LAMA3, MAP2, MYCBP2, MYH11, NFASC, NRN1, NRP2, PLXNB2, PPFIA2, RAPH1, RERE, ROBO1, ROBO2, SEMA3A, SEMA3C, SHANK2, SMURF1, TBCD, TIAM1]
GO:0048468	cell development	GO_BiologicalProcess-EBI-UniProt-GOA_18.11.2019_00h00	0.00135446	0.0176564	0.000712471	0.00160306	[3, 4]	Group17	3.70634	52	[ABI1, ADARB1, ARHGEF26, BMPR1B, CHD7, CLMN, CRMP1, CSMD3, DCLK1, DMD, DTNBP1, EP300, EZH2, FSHR, GABRB3, GALR2, GBX1, HRH2, IFT27, KIAA0319, KIF3A, LAMA3, MANF, MAP2, MME, MYCBP2, MYH11, NFASC, NRN1, NRP2, PLXNB2, PPFIA2, PPP1R9A, PTPRC, PTPRF, RAPH1, RERE, ROBO1, ROBO2, RUNX2, SEMA3A, SEMA3C, SHANK2, SLC12A5, SMURF1, SMYD3, SPAG16, TBCD, TIAM1, TOX, ZBTB32, ZP3]
GO:0048731	system development	GO_BiologicalProcess-EBI-UniProt-GOA_18.11.2019_00h00	0.00196354	0.0223966	0.000712471	0.00160306	[3, 4]	Group17	3.21328	91	[ABI1, ADARB1, ARHGEF7, BASP1, BMPR1B, BRD2, BSX, CBLN1, CHD7, CLASP1, CLMN, COL24A1, COL8A2, CRMP1, CSMD3, CTNNBL1, CUL1, DCLK1, DHX36, DMD, DTNBP1, EIF2S2, EP300, EXOC4, EZH2, FOXN2, FSHR, GABRB3, GALR2, GBX1, GPR149, HRH2, IFT27, KIAA0319, KIF3A, KL, KLHL3, LAMA3, LRP8, MAD1L1, MAGI2, MANF, MAP2, MGA, MME, MTHFD1L, MYCBP2, MYH11, NFASC, NRN1, NRP2, NRXN1, NRXN3, PCYT1B, PDCD4, PLXNB2, POFUT2, …
GO:0050920	regulation of chemotaxis	GO_BiologicalProcess-EBI-UniProt-GOA_18.11.2019_00h00	0.00395872	0.0344032	0.000712471	0.00160306	[3, 4, 5]	Group17	7.08661	9	[MCU, MTUS1, MYCBP2, PPM1F, ROBO1, ROBO2, SEMA3A, SEMA3C, VEGFA]
GO:0120036	plasma membrane bounded cell projection organization	GO_BiologicalProcess-EBI-UniProt-GOA_18.11.2019_00h00	1.26644e-06	0.000231126	0.000712471	0.00160306	[4]	Group17	5.0592	47	[ABI1, ADARB1, ARHGEF26, ARHGEF7, BBIP1, BMPR1B, CDC42EP1, CLMN, CRMP1, CSMD3, DCLK1, DTNBP1, EP300, FOPNL, FSHR, GALR2, GBX1, IFT27, KIAA0319, KIF3A, MANF, MAP2, MYCBP2, NFASC, NRN1, NRP2, ODF2, PLXNB2, PPFIA2, PPP1R9A, PTPRF, RAPH1, RERE, ROBO1, ROBO2, SEMA3A, SEMA3C, SHANK2, SLC12A5, SMURF1, SPAG16, TBC1D30, TIAM1, TOX, TTC30B, WDR34, WDR35]
GO:0000902	cell morphogenesis	GO_BiologicalProcess-EBI-UniProt-GOA_18.11.2019_00h00	0.00054239	0.0109985	0.000712471	0.00160306	[4, 5]	Group17	4.53258	32	[ABI1, ADARB1, ARHGEF26, BMPR1B, CDC42EP1, CDH12, CRMP1, DCLK1, DTNBP1, EP300, GBX1, HRH2, KIAA0319, KIF3A, LAMA3, MAP2, MYCBP2, NFASC, NRN1, NRP2, PLXNB2, PPFIA2, RAPH1, RERE, ROBO1, ROBO2, SEMA3A, SEMA3C, SHANK2, SMURF1, TBCD, TIAM1]
GO:0006929	substrate-dependent cell migration	GO_BiologicalProcess-EBI-UniProt-GOA_18.11.2019_00h00	0.00215093	0.0224312	0.000712471	0.00160306	[4, 5]	Group17	17.3913	4	[NRP2, PTPRC, ROBO1, SEMA3A]
GO:0007399	nervous system development	GO_BiologicalProcess-EBI-UniProt-GOA_18.11.2019_00h00	0.000166796	0.00553458	0.000712471	0.00160306	[4, 5]	Group17	3.93375	57	[ABI1, ADARB1, BMPR1B, BRD2, BSX, CBLN1, CHD7, CLMN, CRMP1, CSMD3, DCLK1, DMD, DTNBP1, EP300, EZH2, FSHR, GABRB3, GALR2, GBX1, IFT27, KIAA0319, KIF3A, LRP8, MAGI2, MANF, MAP2, MME, MTHFD1L, MYCBP2, NFASC, NRN1, NRP2, NRXN1, NRXN3, PLXNB2, POU3F4, PPFIA2, PPP1R9A, PTPRF, RAPH1, RERE, ROBO1, ROBO2, RUNX2, SEMA3A, SEMA3C, SHANK2, SLC12A5, SLC8A3, SMURF1, SOX5, SSBP3, TBCD, TIAM1, TOX, ZBTB32, ZNF521]
GO:0000904	cell morphogenesis involved in differentiation	GO_BiologicalProcess-EBI-UniProt-GOA_18.11.2019_00h00	5.72584e-05	0.00232215	0.000712471	0.00160306	[4, 5, 6]	Group17	5.46875	28	[ABI1, ADARB1, ARHGEF26, BMPR1B, CRMP1, DCLK1, DTNBP1, EP300, GBX1, HRH2, KIAA0319, KIF3A, LAMA3, MAP2, MYCBP2, NFASC, NRP2, PLXNB2, PPFIA2, RAPH1, RERE, ROBO1, ROBO2, SEMA3A, SEMA3C, SHANK2, TBCD, TIAM1]
GO:0022008	neurogenesis	GO_BiologicalProcess-EBI-UniProt-GOA_18.11.2019_00h00	2.94009e-05	0.00214627	0.000712471	0.00160306	[4, 5, 6]	Group17	4.46097	48	[ABI1, ADARB1, BMPR1B, CBLN1, CHD7, CLMN, CRMP1, CSMD3, DCLK1, DMD, DTNBP1, EP300, EZH2, FSHR, GABRB3, GALR2, GBX1, IFT27, KIAA0319, KIF3A, MANF, MAP2, MME, MYCBP2, NFASC, NRN1, NRP2, PLXNB2, POU3F4, PPFIA2, PPP1R9A, PTPRF, RAPH1, RERE, ROBO1, ROBO2, RUNX2, SEMA3A, SEMA3C, SHANK2, SLC12A5, SLC8A3, SMURF1, SOX5, TBCD, TIAM1, TOX, ZNF521]
GO:0071526	semaphorin-plexin signaling pathway	GO_BiologicalProcess-EBI-UniProt-GOA_18.11.2019_00h00	0.00582162	0.0408633	0.000712471	0.00160306	[4, 5, 6]	Group17	13.3333	4	[NRP2, PLXNB2, SEMA3A, SEMA3C]
GO:0120035	regulation of plasma membrane bounded cell projection organization	GO_BiologicalProcess-EBI-UniProt-GOA_18.11.2019_00h00	0.00509643	0.040439	0.000712471	0.00160306	[5, 6]	Group17	4.69136	19	[CDC42EP1, CRMP1, CSMD3, EP300, KIAA0319, MAP2, MYCBP2, PLXNB2, PPFIA2, PTPRF, ROBO1, ROBO2, SEMA3A, SEMA3C, SHANK2, SMURF1, TBC1D30, TIAM1, TOX]
GO:0048699	generation of neurons	GO_BiologicalProcess-EBI-UniProt-GOA_18.11.2019_00h00	2.27912e-05	0.0020797	0.000712471	0.00160306	[5, 6, 7]	Group17	4.58167	46	[ABI1, ADARB1, BMPR1B, CBLN1, CHD7, CLMN, CRMP1, CSMD3, DCLK1, DTNBP1, EP300, EZH2, FSHR, GABRB3, GALR2, GBX1, IFT27, KIAA0319, KIF3A, MANF, MAP2, MME, MYCBP2, NFASC, NRN1, NRP2, PLXNB2, POU3F4, PPFIA2, PPP1R9A, PTPRF, RAPH1, RERE, ROBO1, ROBO2, RUNX2, SEMA3A, SEMA3C, SHANK2, SLC12A5, SMURF1, SOX5, TBCD, TIAM1, TOX, ZNF521]
GO:0030182	neuron differentiation	GO_BiologicalProcess-EBI-UniProt-GOA_18.11.2019_00h00	3.64461e-05	0.00166285	0.000712471	0.00160306	[4, 6, 7, 8]	Group17	4.66149	42	[ABI1, ADARB1, BMPR1B, CBLN1, CLMN, CRMP1, CSMD3, DCLK1, DTNBP1, EP300, FSHR, GABRB3, GALR2, GBX1, IFT27, KIAA0319, KIF3A, MANF, MAP2, MYCBP2, NFASC, NRN1, NRP2, PLXNB2, POU3F4, PPFIA2, PPP1R9A, PTPRF, RAPH1, RERE, ROBO1, ROBO2, RUNX2, SEMA3A, SEMA3C, SHANK2, SLC12A5, SMURF1, TBCD, TIAM1, TOX, ZNF521]
GO:0048666	neuron development	GO_BiologicalProcess-EBI-UniProt-GOA_18.11.2019_00h00	4.11486e-06	0.000500642	0.000712471	0.00160306	[4, 5, 7, 8, 9]	Group17	5.35211	38	[ABI1, ADARB1, BMPR1B, CLMN, CRMP1, CSMD3, DCLK1, DTNBP1, EP300, FSHR, GABRB3, GALR2, GBX1, IFT27, KIAA0319, KIF3A, MANF, MAP2, MYCBP2, NFASC, NRN1, NRP2, PLXNB2, PPFIA2, PPP1R9A, PTPRF, RAPH1, RERE, ROBO1, ROBO2, SEMA3A, SEMA3C, SHANK2, SLC12A5, SMURF1, TBCD, TIAM1, TOX]
GO:0021953	central nervous system neuron differentiation	GO_BiologicalProcess-EBI-UniProt-GOA_18.11.2019_00h00	0.00173191	0.0210715	0.000712471	0.00160306	[5, 6, 7, 8, 9]	Group17	6.96203	11	[ADARB1, CBLN1, DCLK1, GBX1, MAP2, MYCBP2, NRP2, POU3F4, ROBO1, SEMA3A, TOX]
GO:0031175	neuron projection development	GO_BiologicalProcess-EBI-UniProt-GOA_18.11.2019_00h00	1.21926e-06	0.000445028	0.000712471	0.00160306	[5, 6, 8, 9, 10]	Group17	5.7971	36	[ABI1, ADARB1, BMPR1B, CLMN, CRMP1, CSMD3, DCLK1, DTNBP1, EP300, FSHR, GALR2, GBX1, IFT27, KIAA0319, KIF3A, MANF, MAP2, MYCBP2, NFASC, NRN1, NRP2, PLXNB2, PPFIA2, PPP1R9A, PTPRF, RAPH1, RERE, ROBO1, ROBO2, SEMA3A, SEMA3C, SHANK2, SLC12A5, SMURF1, TIAM1, TOX]
GO:0048667	cell morphogenesis involved in neuron differentiation	GO_BiologicalProcess-EBI-UniProt-GOA_18.11.2019_00h00	3.40318e-05	0.00207027	0.000712471	0.00160306	[5, 6, 7, 8, 9, 10]	Group17	6.12245	24	[ABI1, ADARB1, BMPR1B, CRMP1, DCLK1, DTNBP1, GBX1, KIAA0319, KIF3A, MAP2, MYCBP2, NFASC, NRP2, PLXNB2, PPFIA2, RAPH1, RERE, ROBO1, ROBO2, SEMA3A, SEMA3C, SHANK2, TBCD, TIAM1]
GO:0016358	dendrite development	GO_BiologicalProcess-EBI-UniProt-GOA_18.11.2019_00h00	0.00126829	0.0171454	0.000712471	0.00160306	[3, 6, 7, 9, 10, 11]	Group17	7.23684	11	[ABI1, CSMD3, DCLK1, DTNBP1, KIAA0319, MAP2, PPFIA2, RERE, SEMA3A, SHANK2, SLC12A5]
GO:1990138	neuron projection extension	GO_BiologicalProcess-EBI-UniProt-GOA_18.11.2019_00h00	0.00214785	0.0230578	0.000712471	0.00160306	[4, 5, 6, 7, 8, 9, 10, 11, 12]	Group17	7.75862	9	[DCLK1, KIAA0319, MAP2, NRN1, NRP2, RAPH1, SEMA3A, SEMA3C, SMURF1]
GO:0048813	dendrite morphogenesis	GO_BiologicalProcess-EBI-UniProt-GOA_18.11.2019_00h00	0.000937143	0.014872	0.000712471	0.00160306	[4, 6, 7, 8, 9, 10, 11, 12]	Group17	9.63855	8	[ABI1, DCLK1, DTNBP1, MAP2, PPFIA2, RERE, SEMA3A, SHANK2]
GO:0007411	axon guidance	GO_BiologicalProcess-EBI-UniProt-GOA_18.11.2019_00h00	0.00267897	0.0257322	0.000712471	0.00160306	[4, 5, 6, 7, 8, 9, 10, 11, 12, 13]	Group17	6.58683	11	[BMPR1B, CRMP1, GBX1, KIF3A, MYCBP2, NFASC, NRP2, PLXNB2, ROBO1, SEMA3A, SEMA3C]
GO:0010975	regulation of neuron projection development	GO_BiologicalProcess-EBI-UniProt-GOA_18.11.2019_00h00	0.00122813	0.0172411	0.000712471	0.00160306	[6, 7, 8, 9, 10, 11]	Group17	5.62914	17	[CRMP1, CSMD3, EP300, KIAA0319, MAP2, MYCBP2, PLXNB2, PPFIA2, PTPRF, ROBO1, ROBO2, SEMA3A, SEMA3C, SHANK2, SMURF1, TIAM1, TOX]
GO:0048812	neuron projection morphogenesis	GO_BiologicalProcess-EBI-UniProt-GOA_18.11.2019_00h00	3.43278e-05	0.00178995	0.000712471	0.00160306	[6, 7, 8, 9, 10, 11]	Group17	5.98086	25	[ABI1, ADARB1, BMPR1B, CRMP1, DCLK1, DTNBP1, GBX1, KIAA0319, KIF3A, MAP2, MYCBP2, NFASC, NRN1, NRP2, PLXNB2, PPFIA2, RAPH1, RERE, ROBO1, ROBO2, SEMA3A, SEMA3C, SHANK2, SMURF1, TIAM1]
GO:0061564	axon development	GO_BiologicalProcess-EBI-UniProt-GOA_18.11.2019_00h00	0.000565956	0.0108723	0.000712471	0.00160306	[6, 7, 9, 10, 11]	Group17	5.68862	19	[ADARB1, BMPR1B, CRMP1, DCLK1, GBX1, KIAA0319, KIF3A, MAP2, MYCBP2, NFASC, NRP2, PLXNB2, PTPRF, RAPH1, ROBO1, ROBO2, SEMA3A, SEMA3C, TIAM1]
GO:0048675	axon extension	GO_BiologicalProcess-EBI-UniProt-GOA_18.11.2019_00h00	0.00537287	0.0408562	0.000712471	0.00160306	[5, 6, 7, 8, 9, 10, 11, 12, 13]	Group17	8.04598	7	[DCLK1, KIAA0319, MAP2, NRP2, RAPH1, SEMA3A, SEMA3C]

## Sheet: ClueGO Results_DCMS
ID	Term	Ontology Source	Term PValue	Term PValue Corrected with Benjamini-Hochberg	Group PValue	Group PValue Corrected with Benjamini-Hochberg	GOLevels	GOGroups	% Associated Genes	Nr. Genes	Associated Genes Found
GO:0002534	cytokine production involved in inflammatory response	GO_BiologicalProcess-EBI-UniProt-GOA-ACAP-ARAP_22.06.2022_00h00	0.00581729	0.00698075	0.00581729	0.00581729	[3, 6]	Group4	4.91803	3	[CHID1, EZH2, PDCD4]			GO:0002534	0.00698075
GO:0008064	regulation of actin polymerization or depolymerization	GO_BiologicalProcess-EBI-UniProt-GOA-ACAP-ARAP_22.06.2022_00h00	0.0031319	0.00469785	0.00126978	0.00253956	[6, 7, 8, 9]	Group5	3.0303	5	[CDC42EP1, PDXP, SH3BP1, SPTAN1, TRIOBP]			GO:0008064	0.00469785
GO:0008154	actin polymerization or depolymerization	GO_BiologicalProcess-EBI-UniProt-GOA-ACAP-ARAP_22.06.2022_00h00	0.00808383	0.0121257	0.00458027	0.00458027	[5, 6, 8]	Group3	3.7037	4	[CDC42EP1, PDXP, PSTPIP1, SPTAN1]			GO:0008154	0.0121257
GO:0043087	regulation of GTPase activity	GO_BiologicalProcess-EBI-UniProt-GOA-ACAP-ARAP_22.06.2022_00h00	0.00070886	0.00425316	0.00070886	0.00283544	[5]	Group2	3.44828	7	[ADAP1L, AGAP3, ARHGEF26, MYO9A, PLXNB2, SH3BP1, TBC1D4]			GO:0043087	0.00425316
GO:0043244	regulation of protein-containing complex disassembly	GO_BiologicalProcess-EBI-UniProt-GOA-ACAP-ARAP_22.06.2022_00h00	0.000153455	0.000920732	0.00126978	0.00253956	[4, 5, 6]	Group5	4.47761	6	[GLE1, MID1, PDXP, SH3BP1, SPTAN1, TRIOBP]			GO:0043244	0.000920732
GO:0044782	cilium organization	GO_BiologicalProcess-EBI-UniProt-GOA-ACAP-ARAP_22.06.2022_00h00	0.000795334	0.002386	0.000795334	0.00159067	[5, 6]	Group0	3.38164	7	[BBIP1, FOPNL, IFT27, KCNF1, ODF2, SPAG1, WDR34]			GO:0044782	0.002386
GO:0051261	protein depolymerization	GO_BiologicalProcess-EBI-UniProt-GOA-ACAP-ARAP_22.06.2022_00h00	0.00102834	0.00205668	0.00126978	0.00253956	[6]	Group5	3.90625	5	[MID1, PDXP, SH3BP1, SPTAN1, TRIOBP]			GO:0051261	0.00205668
GO:0071901	negative regulation of protein serine/threonine kinase activity	GO_BiologicalProcess-EBI-UniProt-GOA-ACAP-ARAP_22.06.2022_00h00	0.00266318	0.00532636	0.00266318	0.00355091	[8, 9, 10, 11]	Group1	7.89474	3	[PDCD4, PTPRJ, SLC8A3]			GO:0071901	0.00532636
GO:0090630	activation of GTPase activity	GO_BiologicalProcess-EBI-UniProt-GOA-ACAP-ARAP_22.06.2022_00h00	0.0114759	0.0137711	0.00070886	0.00283544	[7]	Group2	4.6875	3	[AGAP3, ARHGEF26, TBC1D4]			GO:0090630	0.0137711
GO:0110053	regulation of actin filament organization	GO_BiologicalProcess-EBI-UniProt-GOA-ACAP-ARAP_22.06.2022_00h00	0.0151841	0.0151841	0.00458027	0.00458027	[5, 6, 7, 8]	Group3	3.07692	4	[CDC42EP1, PDXP, RHPN2, SPTAN1]			GO:0110053	0.0151841
GO:1900016	negative regulation of cytokine production involved in inflammatory response	GO_BiologicalProcess-EBI-UniProt-GOA-ACAP-ARAP_22.06.2022_00h00	0.000488943	0.00146683	0.00581729	0.00581729	[4, 5, 6, 7, 8]	Group4	11.5385	3	[CHID1, EZH2, PDCD4]			GO:1900016	0.00146683
GO:1901880	negative regulation of protein depolymerization	GO_BiologicalProcess-EBI-UniProt-GOA-ACAP-ARAP_22.06.2022_00h00	0.0118312	0.0118312	0.00126978	0.00253956	[5, 6, 7, 8]	Group5	3.79747	3	[MID1, SPTAN1, TRIOBP]			GO:1901880	0.0118312

## Sheet: ClueGO Results_SV
ID	Term	Ontology Source	Term PValue	Term PValue Corrected with Benjamini-Hochberg	Group PValue	Group PValue Corrected with Benjamini-Hochberg	GOLevels	GOGroups	% Associated Genes	Nr. Genes	Associated Genes Found
GO:0002495	antigen processing and presentation of peptide antigen via MHC class II	GO_BiologicalProcess-EBI-UniProt-GOA-ACAP-ARAP_22.06.2022_00h00	4.97898e-05	0.000149369	4.97898e-05	0.000149369	[4]	Group0	23.0769	3	[DMA, DMB1, MARCH1]
GO:0010970	transport along microtubule	GO_BiologicalProcess-EBI-UniProt-GOA-ACAP-ARAP_22.06.2022_00h00	0.0108737	0.0108737	0.0108737	0.0108737	[4, 5, 6]	Group1	3.75	3	[DYNC1I2, TTC30B, WDR35]
GO:0070507	regulation of microtubule cytoskeleton organization	GO_BiologicalProcess-EBI-UniProt-GOA-ACAP-ARAP_22.06.2022_00h00	0.00491299	0.00736949	0.00491299	0.00736949	[4, 5, 6, 7]	Group2	5	3	[BICD2, CLASP1, MID1]
GO:0007044	cell-substrate junction assembly	GO_BiologicalProcess-EBI-UniProt-GOA-ACAP-ARAP_22.06.2022_00h00	0.00125834	0.00125834	0.00125834	0.00125834	[6]	Group3	3.77358	4	[ARHGEF7, CLASP1, LAMA3, PTPRK]
GO:0031111	negative regulation of microtubule polymerization or depolymerization	GO_BiologicalProcess-EBI-UniProt-GOA-ACAP-ARAP_22.06.2022_00h00	4.6294e-05	0.000138882	4.6294e-05	6.94411e-05	[5, 6, 7, 8, 9]	Group4	8.88889	4	[ARHGEF7, CLASP1, MAP2, MID1]
GO:0099173	postsynapse organization	GO_BiologicalProcess-EBI-UniProt-GOA-ACAP-ARAP_22.06.2022_00h00	0.000165684	0.000331368	4.37255e-06	1.31177e-05	[4, 6]	Group5	3.26087	6	[ARHGEF7, ARHGEF9, CTNND2, KALRN, PPFIA2, SHANK2]
GO:0016358	dendrite development	GO_BiologicalProcess-EBI-UniProt-GOA-ACAP-ARAP_22.06.2022_00h00	1.96052e-05	0.000117631	4.37255e-06	1.31177e-05	[3, 6, 7, 9, 10, 11]	Group5	3.07692	8	[ARHGEF7, CSMD3, CTNND2, DCLK1, KALRN, MAP2, PPFIA2, RERE]
GO:0060997	dendritic spine morphogenesis	GO_BiologicalProcess-EBI-UniProt-GOA-ACAP-ARAP_22.06.2022_00h00	0.000185222	0.000277833	4.37255e-06	1.31177e-05	[4, 5, 6, 7, 8, 9, 10, 11, 12, 13]	Group5	6.25	4	[ARHGEF7, CTNND2, KALRN, PPFIA2]
GO:0061001	regulation of dendritic spine morphogenesis	GO_BiologicalProcess-EBI-UniProt-GOA-ACAP-ARAP_22.06.2022_00h00	0.00125344	0.00150413	4.37255e-06	1.31177e-05	[4, 5, 6, 7, 8, 9, 10, 11, 12, 13, 14]	Group5	6.25	3	[ARHGEF7, KALRN, PPFIA2]

## Sheet: ClueGO Results_STR
ID	Term	Ontology Source	Term PValue	Term PValue Corrected with Benjamini-Hochberg	Group PValue	Group PValue Corrected with Benjamini-Hochberg	GOLevels	GOGroups	% Associated Genes	Nr. Genes	Associated Genes Found
GO:0000902	cell morphogenesis	GO_BiologicalProcess-EBI-UniProt-GOA-ACAP-ARAP_22.06.2022_00h00	0.00120307	0.00691768	8.85757e-05	0.000398591	[3, 4]	Group8	3.35731	14	[BMPR1B, CDH12, CRMP1, DTNBP1, KALRN, MYCBP2, NFASC, NRN1, NRP2, PLXNB2, ROBO1, SEMA3A, SEMA3C, TIAM1]
GO:0001505	regulation of neurotransmitter levels	GO_BiologicalProcess-EBI-UniProt-GOA-ACAP-ARAP_22.06.2022_00h00	0.00204953	0.00625107	0.000339276	0.00122139	[3]	Group23	3.4188	8	[COLQ, DOC2B, DTNBP1, FSHR, NRXN1, RAB3B, SYN3, SYT7]
GO:0001541	ovarian follicle development	GO_BiologicalProcess-EBI-UniProt-GOA-ACAP-ARAP_22.06.2022_00h00	0.000333789	0.00290873	0.000342231	0.00102669	[4, 5, 6, 7, 8, 9]	Group19	8.06452	5	[BMPR1B, FSHR, PCYT1B, VEGFA, ZP3]
GO:0001736	establishment of planar polarity	GO_BiologicalProcess-EBI-UniProt-GOA-ACAP-ARAP_22.06.2022_00h00	0.0440399	0.0455328	0.0440399	0.0440399	[4, 5, 6, 7]	Group14	3.7037	3	[INTU, SMURF1, TIAM1]
GO:0001755	neural crest cell migration	GO_BiologicalProcess-EBI-UniProt-GOA-ACAP-ARAP_22.06.2022_00h00	0.0251926	0.0295529	4.03474e-09	7.26253e-08	[6, 7, 8]	Group25	4.61538	3	[NRP2, SEMA3A, SEMA3C]
GO:0002040	sprouting angiogenesis	GO_BiologicalProcess-EBI-UniProt-GOA-ACAP-ARAP_22.06.2022_00h00	0.0377695	0.04042	0.000127285	0.000572783	[4, 5, 6, 7, 8, 9, 10]	Group24	3.07692	4	[GHSR, ROBO1, SPRED1, VEGFA]
GO:0002062	chondrocyte differentiation	GO_BiologicalProcess-EBI-UniProt-GOA-ACAP-ARAP_22.06.2022_00h00	0.0264651	0.0450888	0.0264651	0.0297733	[4, 5, 6, 7]	Group3	6.12245	3	[BMPR1B, RUNX2, SOX5]
GO:0003151	outflow tract morphogenesis	GO_BiologicalProcess-EBI-UniProt-GOA-ACAP-ARAP_22.06.2022_00h00	0.00900357	0.0171631	0.000127285	0.000572783	[3, 4, 5, 6, 7, 8]	Group24	4.7619	4	[NRP2, ROBO1, SEMA3C, VEGFA]
GO:0005044	scavenger receptor activity	GO_BiologicalProcess-EBI-UniProt-GOA-ACAP-ARAP_22.06.2022_00h00	0.0118839	0.020712	0.0118839	0.0152793	[7]	Group12	6.12245	3	[CD5, CD6, STAB2]
GO:0006469	negative regulation of protein kinase activity	GO_BiologicalProcess-EBI-UniProt-GOA-ACAP-ARAP_22.06.2022_00h00	0.0128538	0.0347808	0.0107961	0.0323884	[7, 8, 9, 10]	Group4	5.7971	4	[DTNBP1, PPM1F, PTPRC, SPRED1]
GO:0006476	protein deacetylation	GO_BiologicalProcess-EBI-UniProt-GOA-ACAP-ARAP_22.06.2022_00h00	0.0250808	0.0443738	0.0250808	0.0322468	[6, 7]	Group2	6.25	3	[HDAC8, SPRED1, TBL1XR1]
GO:0006836	neurotransmitter transport	GO_BiologicalProcess-EBI-UniProt-GOA-ACAP-ARAP_22.06.2022_00h00	0.00657501	0.0138302	0.000339276	0.00122139	[4]	Group23	3.09735	7	[DOC2B, DTNBP1, ICA1, NRXN1, RAB3B, SYN3, SYT7]
GO:0006887	exocytosis	GO_BiologicalProcess-EBI-UniProt-GOA-ACAP-ARAP_22.06.2022_00h00	0.0212305	0.0406918	0.0163369	0.0367581	[4, 5, 6]	Group7	3.65854	6	[DOC2B, DTNBP1, EXOC4, EXOC7, RAB3B, SYT7]
GO:0006893	Golgi to plasma membrane transport	GO_BiologicalProcess-EBI-UniProt-GOA-ACAP-ARAP_22.06.2022_00h00	0.00363946	0.0092503	0.00289175	0.00520516	[5, 6, 7]	Group18	6.15385	4	[EXOC4, EXOC7, OPTN, OSBPL5]
GO:0006904	vesicle docking involved in exocytosis	GO_BiologicalProcess-EBI-UniProt-GOA-ACAP-ARAP_22.06.2022_00h00	0.0094138	0.0174013	0.00289175	0.00520516	[3, 5, 6, 7, 8]	Group18	6.66667	3	[EXOC4, EXOC7, RAB3B]
GO:0006935	chemotaxis	GO_BiologicalProcess-EBI-UniProt-GOA-ACAP-ARAP_22.06.2022_00h00	0.000113773	0.000872257	8.85757e-05	0.000398591	[3, 4]	Group8	4.8	12	[BMPR1B, CRMP1, KALRN, MTUS1, MYCBP2, NFASC, NRP2, PLXNB2, ROBO1, SEMA3A, SEMA3C, VEGFA]
GO:0007268	chemical synaptic transmission	GO_BiologicalProcess-EBI-UniProt-GOA-ACAP-ARAP_22.06.2022_00h00	0.016656	0.0364845	0.0163369	0.0367581	[6, 7]	Group7	3.0303	9	[DLGAP2, DOC2B, DTNBP1, EXOC4, HRH2, NRXN1, SLC12A5, SYAP1, SYN3]
GO:0007269	neurotransmitter secretion	GO_BiologicalProcess-EBI-UniProt-GOA-ACAP-ARAP_22.06.2022_00h00	0.00840971	0.0322372	0.0163369	0.0367581	[4, 5, 6, 7, 8]	Group7	6.55738	4	[DOC2B, DTNBP1, NRXN1, SYN3]
GO:0007405	neuroblast proliferation	GO_BiologicalProcess-EBI-UniProt-GOA-ACAP-ARAP_22.06.2022_00h00	0.0283074	0.0319769	0.000127285	0.000572783	[4, 6, 7, 8]	Group24	4.41176	3	[PLXNB2, SOX5, VEGFA]
GO:0007409	axonogenesis	GO_BiologicalProcess-EBI-UniProt-GOA-ACAP-ARAP_22.06.2022_00h00	1.56073e-05	0.000238011	4.03474e-09	7.26253e-08	[6, 7, 8, 9, 10, 11, 12]	Group25	3.37553	16	[BMPR1B, CRMP1, KALRN, KIAA0319, LAMC2, MYCBP2, NFASC, NRP2, NRXN1, PLXNB2, RAPH1, ROBO1, SEMA3A, SEMA3C, TIAM1, VEGFA]
GO:0007411	axon guidance	GO_BiologicalProcess-EBI-UniProt-GOA-ACAP-ARAP_22.06.2022_00h00	1.31644e-06	4.01514e-05	4.03474e-09	7.26253e-08	[5, 6, 7, 8, 9, 10, 11, 12, 13]	Group25	5.07812	13	[BMPR1B, CRMP1, KALRN, LAMC2, MYCBP2, NFASC, NRP2, NRXN1, PLXNB2, ROBO1, SEMA3A, SEMA3C, VEGFA]
GO:0007595	lactation	GO_BiologicalProcess-EBI-UniProt-GOA-ACAP-ARAP_22.06.2022_00h00	0.0154481	0.0235583	0.000127285	0.000572783	[5, 6]	Group24	5.55556	3	[KALRN, MYCBP2, VEGFA]
GO:0008038	neuron recognition	GO_BiologicalProcess-EBI-UniProt-GOA-ACAP-ARAP_22.06.2022_00h00	0.0032595	0.0166597	0.0166795	0.0300231	[3, 5, 6, 8, 9, 10]	Group5	13.0435	3	[NFASC, ROBO1, SEMA3A]
GO:0008045	motor neuron axon guidance	GO_BiologicalProcess-EBI-UniProt-GOA-ACAP-ARAP_22.06.2022_00h00	0.00429005	0.0100651	0.00429005	0.00643507	[6, 7, 8, 9, 10, 11, 12, 13, 14]	Group9	8.82353	3	[LAMC2, MYCBP2, SEMA3A]
GO:0008089	anterograde axonal transport	GO_BiologicalProcess-EBI-UniProt-GOA-ACAP-ARAP_22.06.2022_00h00	0.0162253	0.0235653	0.00371516	0.00607935	[7, 8, 9]	Group21	5.45455	3	[DLG2, DTNBP1, KIF3A]
GO:0008361	regulation of cell size	GO_BiologicalProcess-EBI-UniProt-GOA-ACAP-ARAP_22.06.2022_00h00	0.0119388	0.0202296	4.03474e-09	7.26253e-08	[5]	Group25	3.07692	6	[FSHR, KIAA0319, SEMA3A, SEMA3C, SLC12A5, VEGFA]
GO:0009167	purine ribonucleoside monophosphate metabolic process	GO_BiologicalProcess-EBI-UniProt-GOA-ACAP-ARAP_22.06.2022_00h00	0.0125541	0.0206972	0.0125541	0.0150649	[7, 8, 9]	Group13	6	3	[ADK, AK4, DLG2]
GO:0010977	negative regulation of neuron projection development	GO_BiologicalProcess-EBI-UniProt-GOA-ACAP-ARAP_22.06.2022_00h00	0.0165186	0.0379927	1.95462e-05	0.000175915	[5, 6, 7, 8, 9, 10, 11, 12]	Group6	7.31707	3	[CRMP1, SEMA3A, SEMA3C]
GO:0016358	dendrite development	GO_BiologicalProcess-EBI-UniProt-GOA-ACAP-ARAP_22.06.2022_00h00	0.000999566	0.00508113	0.000122399	0.00110159	[3, 6, 7, 9, 10, 11]	Group22	3.46154	9	[ABI1, ARHGAP33, CSMD3, DTNBP1, KALRN, KIAA0319, LAMC2, SEMA3A, SLC12A5]
GO:0016445	somatic diversification of immunoglobulins	GO_BiologicalProcess-EBI-UniProt-GOA-ACAP-ARAP_22.06.2022_00h00	0.0400913	0.0421649	0.0400913	0.0424496	[3, 4, 6, 7]	Group15	3.84615	3	[CTNNBL1, POLQ, PTPRC]
GO:0017157	regulation of exocytosis	GO_BiologicalProcess-EBI-UniProt-GOA-ACAP-ARAP_22.06.2022_00h00	0.0155464	0.0376386	0.0163369	0.0367581	[4, 5, 6, 7]	Group7	5.47945	4	[DOC2B, DTNBP1, RAB3B, SYT7]
GO:0022602	ovulation cycle process	GO_BiologicalProcess-EBI-UniProt-GOA-ACAP-ARAP_22.06.2022_00h00	0.00225433	0.00625064	0.000342231	0.00102669	[2, 3, 4, 5]	Group19	7.01754	4	[BMPR1B, FSHR, MYCBP2, ZP3]
GO:0023061	signal release	GO_BiologicalProcess-EBI-UniProt-GOA-ACAP-ARAP_22.06.2022_00h00	0.0114723	0.0351818	0.0163369	0.0367581	[3, 4, 6]	Group7	3.76344	7	[DOC2B, DTNBP1, FSHR, ICA1, NRXN1, SYN3, SYT7]
GO:0030516	regulation of axon extension	GO_BiologicalProcess-EBI-UniProt-GOA-ACAP-ARAP_22.06.2022_00h00	0.0141824	0.0227664	0.000123047	0.000738284	[4, 5, 6, 7, 8, 9, 10, 11, 12, 13, 14]	Group20	4.16667	4	[KIAA0319, SEMA3A, SEMA3C, VEGFA]
GO:0030879	mammary gland development	GO_BiologicalProcess-EBI-UniProt-GOA-ACAP-ARAP_22.06.2022_00h00	0.0194101	0.0251918	0.000127285	0.000572783	[5]	Group24	3.14465	5	[BSX, KALRN, MYCBP2, ROBO1, VEGFA]
GO:0031175	neuron projection development	GO_BiologicalProcess-EBI-UniProt-GOA-ACAP-ARAP_22.06.2022_00h00	1.72651e-06	7.94195e-05	8.85757e-05	0.000398591	[5, 6, 8, 9, 10]	Group8	4.86486	18	[BMPR1B, CRMP1, DTNBP1, KALRN, MANF, MYCBP2, NFASC, NRN1, NRP2, PLXNB2, PPP1R9A, RBM15B, ROBO1, SEMA3A, SEMA3C, SLC12A5, TIAM1, TOX]
GO:0032332	positive regulation of chondrocyte differentiation	GO_BiologicalProcess-EBI-UniProt-GOA-ACAP-ARAP_22.06.2022_00h00	0.000340958	0.00224058	0.0264651	0.0297733	[4, 5, 6, 7, 8, 9]	Group3	27.2727	3	[BMPR1B, RUNX2, SOX5]
GO:0032508	DNA duplex unwinding	GO_BiologicalProcess-EBI-UniProt-GOA-ACAP-ARAP_22.06.2022_00h00	0.0179245	0.0248499	0.00525078	0.00727031	[8]	Group17	3.8835	4	[DDX1, GINS2, KALRN, POLQ]
GO:0032874	positive regulation of stress-activated MAPK cascade	GO_BiologicalProcess-EBI-UniProt-GOA-ACAP-ARAP_22.06.2022_00h00	0.00174758	0.00561066	0.00174758	0.00349517	[6, 7, 8, 9]	Group16	4.58015	6	[MID1, RIPK1, SASH1, SEMA3A, SH3RF3, VEGFA]
GO:0034330	cell junction organization	GO_BiologicalProcess-EBI-UniProt-GOA-ACAP-ARAP_22.06.2022_00h00	0.0229386	0.042207	0.0166795	0.0300231	[4]	Group5	3.04183	8	[CDH12, MYCBP2, NFASC, NRXN1, ROBO1, SEMA3A, TBCD, VEGFA]
GO:0038084	vascular endothelial growth factor signaling pathway	GO_BiologicalProcess-EBI-UniProt-GOA-ACAP-ARAP_22.06.2022_00h00	0.00149179	0.00505551	0.000127285	0.000572783	[6, 7, 8]	Group24	7.84314	4	[ADAMTS3, NRP2, ROBO1, VEGFA]
GO:0044057	regulation of system process	GO_BiologicalProcess-EBI-UniProt-GOA-ACAP-ARAP_22.06.2022_00h00	0.0180233	0.037685	0.0180233	0.0270349	[3, 4]	Group0	3.79747	6	[CACNA2D1, DLGAP2, FSHR, HRH2, MYL3, NRXN1]
GO:0045761	regulation of adenylate cyclase activity	GO_BiologicalProcess-EBI-UniProt-GOA-ACAP-ARAP_22.06.2022_00h00	0.0262091	0.0301652	0.0262091	0.0294853	[5]	Group10	4.54545	3	[FSHR, GALR2, RAF1]
GO:0045859	regulation of protein kinase activity	GO_BiologicalProcess-EBI-UniProt-GOA-ACAP-ARAP_22.06.2022_00h00	0.0107961	0.035473	0.0107961	0.0323884	[6, 7, 8, 9]	Group4	3.49345	8	[ABI1, BMPR1B, CCNI2, DTNBP1, PPM1F, PTPRC, SASH1, SPRED1]
GO:0045956	positive regulation of calcium ion-dependent exocytosis	GO_BiologicalProcess-EBI-UniProt-GOA-ACAP-ARAP_22.06.2022_00h00	0.000772703	0.00428499	0.000339276	0.00122139	[6, 7, 8, 9, 10]	Group23	15.7895	3	[DOC2B, SYT7, ZP3]
GO:0046903	secretion	GO_BiologicalProcess-EBI-UniProt-GOA-ACAP-ARAP_22.06.2022_00h00	0.00506087	0.02328	0.0163369	0.0367581	[4]	Group7	3.25444	11	[DOC2B, DTNBP1, EXOC4, EXOC7, FSHR, HRH2, ICA1, NRXN1, RAB3B, SYN3, SYT7]
GO:0048259	regulation of receptor-mediated endocytosis	GO_BiologicalProcess-EBI-UniProt-GOA-ACAP-ARAP_22.06.2022_00h00	0.0309664	0.0343446	0.00371516	0.00607935	[5, 6, 7]	Group21	3.27869	4	[DNAJC6, DTNBP1, KIF3A, VEGFA]
GO:0048588	developmental cell growth	GO_BiologicalProcess-EBI-UniProt-GOA-ACAP-ARAP_22.06.2022_00h00	0.000566389	0.00383886	4.03474e-09	7.26253e-08	[3, 4, 5]	Group25	3.75	9	[KIAA0319, NRN1, NRP2, RAPH1, SEMA3A, SEMA3C, SMURF1, SORBS2, VEGFA]
GO:0048638	regulation of developmental growth	GO_BiologicalProcess-EBI-UniProt-GOA-ACAP-ARAP_22.06.2022_00h00	0.000123047	0.00150118	0.000123047	0.000738284	[3, 4]	Group20	3.52941	12	[ACACB, BASP1, COLQ, GHSR, GPAM, KIAA0319, MYCBP2, SEMA3A, SEMA3C, SMURF1, VEGFA, ZP3]
GO:0048639	positive regulation of developmental growth	GO_BiologicalProcess-EBI-UniProt-GOA-ACAP-ARAP_22.06.2022_00h00	0.00131455	0.00501172	0.000123047	0.000738284	[3, 4, 5]	Group20	4.14201	7	[ACACB, BASP1, GHSR, GPAM, SMURF1, VEGFA, ZP3]
GO:0048667	cell morphogenesis involved in neuron differentiation	GO_BiologicalProcess-EBI-UniProt-GOA-ACAP-ARAP_22.06.2022_00h00	0.000101479	0.000933611	1.95462e-05	0.000175915	[5, 6, 8, 9, 10]	Group6	4.8583	12	[BMPR1B, CRMP1, DTNBP1, KALRN, MYCBP2, NFASC, NRP2, PLXNB2, ROBO1, SEMA3A, SEMA3C, TIAM1]
GO:0048675	axon extension	GO_BiologicalProcess-EBI-UniProt-GOA-ACAP-ARAP_22.06.2022_00h00	0.00174758	0.00561066	4.03474e-09	7.26253e-08	[5, 6, 7, 8, 9, 10, 11, 12, 13]	Group25	4.58015	6	[KIAA0319, NRP2, RAPH1, SEMA3A, SEMA3C, VEGFA]
GO:0048699	generation of neurons	GO_BiologicalProcess-EBI-UniProt-GOA-ACAP-ARAP_22.06.2022_00h00	2.57681e-05	0.00039511	8.85757e-05	0.000398591	[5, 6, 7]	Group8	3.59589	21	[BMPR1B, CRMP1, DTNBP1, KALRN, KIAA0319, MANF, MYCBP2, NFASC, NRN1, NRP2, PLXNB2, PPP1R9A, RBM15B, ROBO1, RUNX2, SEMA3A, SEMA3C, SLC12A5, TIAM1, TOX, ZNF521]
GO:0048762	mesenchymal cell differentiation	GO_BiologicalProcess-EBI-UniProt-GOA-ACAP-ARAP_22.06.2022_00h00	0.0210297	0.0420594	1.95462e-05	0.000175915	[4, 5]	Group6	4.16667	5	[RUNX2, SEMA3A, SEMA3C, SPRED1, VEGFA]
GO:0048812	neuron projection morphogenesis	GO_BiologicalProcess-EBI-UniProt-GOA-ACAP-ARAP_22.06.2022_00h00	5.47401e-05	0.000629512	1.95462e-05	0.000175915	[6, 7, 8, 9, 10, 11]	Group6	4.83271	13	[BMPR1B, CRMP1, DTNBP1, KALRN, MYCBP2, NFASC, NRN1, NRP2, PLXNB2, ROBO1, SEMA3A, SEMA3C, TIAM1]
GO:0048813	dendrite morphogenesis	GO_BiologicalProcess-EBI-UniProt-GOA-ACAP-ARAP_22.06.2022_00h00	0.0154753	0.0230242	0.000122399	0.00110159	[4, 6, 7, 8, 9, 10, 11, 12]	Group22	3.33333	5	[ABI1, ARHGAP33, DTNBP1, KALRN, SEMA3A]
GO:0048846	axon extension involved in axon guidance	GO_BiologicalProcess-EBI-UniProt-GOA-ACAP-ARAP_22.06.2022_00h00	0.000537346	0.00409726	4.03474e-09	7.26253e-08	[6, 7, 8, 9, 10, 11, 12, 13, 14]	Group25	10.2564	4	[NRP2, SEMA3A, SEMA3C, VEGFA]
GO:0048864	stem cell development	GO_BiologicalProcess-EBI-UniProt-GOA-ACAP-ARAP_22.06.2022_00h00	0.0146834	0.0229663	4.03474e-09	7.26253e-08	[4, 5]	Group25	4.12371	4	[NRP2, PTPRC, SEMA3A, SEMA3C]
GO:0050708	regulation of protein secretion	GO_BiologicalProcess-EBI-UniProt-GOA-ACAP-ARAP_22.06.2022_00h00	0.00418161	0.0102031	0.000339276	0.00122139	[4, 5, 6, 7, 8]	Group23	3.04183	8	[DOC2B, EXOC7, FRMD4A, GHSR, ICA1, MCU, MYCBP2, SYT7]
GO:0050731	positive regulation of peptidyl-tyrosine phosphorylation	GO_BiologicalProcess-EBI-UniProt-GOA-ACAP-ARAP_22.06.2022_00h00	0.0278897	0.0458187	0.0278897	0.0278897	[7, 8, 9, 10]	Group1	6	3	[ABI1, PTPRC, VEGFA]
GO:0050770	regulation of axonogenesis	GO_BiologicalProcess-EBI-UniProt-GOA-ACAP-ARAP_22.06.2022_00h00	0.00993425	0.035152	1.95462e-05	0.000175915	[4, 5, 7, 8, 9, 10, 11, 12, 13]	Group6	6.25	4	[PLXNB2, SEMA3A, SEMA3C, TIAM1]
GO:0050772	positive regulation of axonogenesis	GO_BiologicalProcess-EBI-UniProt-GOA-ACAP-ARAP_22.06.2022_00h00	0.00760269	0.0149601	0.000127285	0.000572783	[5, 6, 7, 8, 9, 10, 11, 12, 13, 14]	Group24	5	4	[PLXNB2, ROBO1, TIAM1, VEGFA]
GO:0050796	regulation of insulin secretion	GO_BiologicalProcess-EBI-UniProt-GOA-ACAP-ARAP_22.06.2022_00h00	0.0213518	0.0260492	0.000339276	0.00122139	[5, 6, 7, 8, 9, 10]	Group23	3.06748	5	[DOC2B, GHSR, ICA1, MCU, SYT7]
GO:0050807	regulation of synapse organization	GO_BiologicalProcess-EBI-UniProt-GOA-ACAP-ARAP_22.06.2022_00h00	0.00147301	0.00528551	0.00371516	0.00607935	[4, 5, 6]	Group21	3.6036	8	[ARHGAP33, COLQ, DTNBP1, GHSR, KALRN, MYCBP2, NRP2, NRXN1]
GO:0050920	regulation of chemotaxis	GO_BiologicalProcess-EBI-UniProt-GOA-ACAP-ARAP_22.06.2022_00h00	0.00293238	0.00777717	0.000127285	0.000572783	[3, 4, 5]	Group24	3.22581	8	[MCU, MTUS1, MYCBP2, PPM1F, ROBO1, SEMA3A, SEMA3C, VEGFA]
GO:0050922	negative regulation of chemotaxis	GO_BiologicalProcess-EBI-UniProt-GOA-ACAP-ARAP_22.06.2022_00h00	0.0327638	0.0356891	4.03474e-09	7.26253e-08	[3, 4, 5, 6]	Group25	4.16667	3	[ROBO1, SEMA3A, SEMA3C]
GO:0051937	catecholamine transport	GO_BiologicalProcess-EBI-UniProt-GOA-ACAP-ARAP_22.06.2022_00h00	0.00727645	0.0147955	0.000339276	0.00122139	[6]	Group23	5.06329	4	[DTNBP1, GHSR, RAB3B, SYT7]
GO:0051952	regulation of amine transport	GO_BiologicalProcess-EBI-UniProt-GOA-ACAP-ARAP_22.06.2022_00h00	0.019096	0.025323	0.000339276	0.00122139	[4, 5, 6]	Group23	3.80952	4	[DTNBP1, GHSR, RAB3B, SYT7]
GO:0051963	regulation of synapse assembly	GO_BiologicalProcess-EBI-UniProt-GOA-ACAP-ARAP_22.06.2022_00h00	0.020314	0.0258157	0.00371516	0.00607935	[5, 6, 7]	Group21	3.73832	4	[COLQ, GHSR, MYCBP2, NRXN1]
GO:0060456	positive regulation of digestive system process	GO_BiologicalProcess-EBI-UniProt-GOA-ACAP-ARAP_22.06.2022_00h00	0.000655347	0.00399762	0.000655347	0.00168518	[3, 4, 5, 6]	Group11	16.6667	3	[GHSR, LPCAT3, SLC22A5]
GO:0060627	regulation of vesicle-mediated transport	GO_BiologicalProcess-EBI-UniProt-GOA-ACAP-ARAP_22.06.2022_00h00	0.0151658	0.0387571	0.0163369	0.0367581	[3, 4, 5]	Group7	3.94737	6	[DOC2B, DTNBP1, NRXN1, RAB3B, RINT1, SYT7]
GO:0060996	dendritic spine development	GO_BiologicalProcess-EBI-UniProt-GOA-ACAP-ARAP_22.06.2022_00h00	0.0185045	0.0250839	0.000122399	0.00110159	[3, 4, 7, 8, 10, 11, 12]	Group22	3.84615	4	[ARHGAP33, DTNBP1, KALRN, SLC12A5]
GO:0061001	regulation of dendritic spine morphogenesis	GO_BiologicalProcess-EBI-UniProt-GOA-ACAP-ARAP_22.06.2022_00h00	0.011235	0.0201568	0.000122399	0.00110159	[4, 5, 6, 7, 8, 9, 10, 11, 12, 13, 14]	Group22	6.25	3	[ARHGAP33, DTNBP1, KALRN]
GO:0061351	neural precursor cell proliferation	GO_BiologicalProcess-EBI-UniProt-GOA-ACAP-ARAP_22.06.2022_00h00	0.0213518	0.0260492	0.000127285	0.000572783	[3]	Group24	3.06748	5	[ORC3, PLXNB2, SOX5, TOX, VEGFA]
GO:0071103	DNA conformation change	GO_BiologicalProcess-EBI-UniProt-GOA-ACAP-ARAP_22.06.2022_00h00	0.00525078	0.0114392	0.00525078	0.00727031	[6]	Group17	4.34783	5	[DDX1, GINS2, KALRN, POLQ, TOP3B]
GO:0071526	semaphorin-plexin signaling pathway	GO_BiologicalProcess-EBI-UniProt-GOA-ACAP-ARAP_22.06.2022_00h00	0.00118801	0.00517632	4.03474e-09	7.26253e-08	[4, 5, 6]	Group25	8.33333	4	[NRP2, PLXNB2, SEMA3A, SEMA3C]
GO:0098742	cell-cell adhesion via plasma-membrane adhesion molecules	GO_BiologicalProcess-EBI-UniProt-GOA-ACAP-ARAP_22.06.2022_00h00	0.00710572	0.0297148	0.0166795	0.0300231	[4]	Group5	4.65116	6	[CADM2, CDH12, NFASC, NRXN1, PCDH11X, ROBO1]
GO:0099173	postsynapse organization	GO_BiologicalProcess-EBI-UniProt-GOA-ACAP-ARAP_22.06.2022_00h00	0.00213532	0.00620261	0.00371516	0.00607935	[4, 6]	Group21	3.80435	7	[ARHGAP33, COLQ, DTNBP1, GHSR, KALRN, NRP2, NRXN1]
GO:0099175	regulation of postsynapse organization	GO_BiologicalProcess-EBI-UniProt-GOA-ACAP-ARAP_22.06.2022_00h00	0.000323405	0.00328795	0.000122399	0.00110159	[5, 6, 7]	Group22	6.31579	6	[ARHGAP33, DTNBP1, GHSR, KALRN, NRP2, NRXN1]
GO:0099504	synaptic vesicle cycle	GO_BiologicalProcess-EBI-UniProt-GOA-ACAP-ARAP_22.06.2022_00h00	0.00432328	0.00976742	0.000339276	0.00122139	[4, 6]	Group23	3.34928	7	[DNAJC6, DOC2B, DTNBP1, NRXN1, RAB3B, SYN3, SYT7]
GO:0120035	regulation of plasma membrane bounded cell projection organization	GO_BiologicalProcess-EBI-UniProt-GOA-ACAP-ARAP_22.06.2022_00h00	0.0127841	0.0367542	1.95462e-05	0.000175915	[5, 6]	Group6	3.68421	7	[CRMP1, ODF2, PLXNB2, SEMA3A, SEMA3C, TIAM1, TOX]
GO:0120036	plasma membrane bounded cell projection organization	GO_BiologicalProcess-EBI-UniProt-GOA-ACAP-ARAP_22.06.2022_00h00	7.97176e-06	0.00018335	8.85757e-05	0.000398591	[5]	Group8	3.65079	23	[BMPR1B, C1HXORF59, CRMP1, DTNBP1, KALRN, KIF3A, MANF, MYCBP2, NFASC, NRN1, NRP2, ODF2, PLXNB2, PPP1R9A, RBM15B, ROBO1, SEMA3A, SEMA3C, SLC12A5, SPAG16, TCP10, TIAM1, TOX]
GO:1902414	protein localization to cell junction	GO_BiologicalProcess-EBI-UniProt-GOA-ACAP-ARAP_22.06.2022_00h00	0.0228907	0.0273791	0.00371516	0.00607935	[5]	Group21	3.6036	4	[DLG2, GHSR, KIF3A, NRXN1]

## Sheet: GenesOfInterest
GENE NAME		References Used: Abzhanov et al. 2004; Huntley et al. 2014; Lowe et al. 2014; Zhang et al. 2014; Lamichhaney et al. 2015; 2016; Mason and Taylor 2015; Ravinet et al. 2018; Li et al. 2019; Sendell-Price et al. 2020; Pirri et al. 2021; Walsh 2021; Gamboa et al. 2022
aacs		Plus QuickGO search using keywords: “adipose tissue development”, “muscle adaptation”, “response to cold”, “adaptive thermogenesis”, “temperature homeostasis”, “cranial skeletal system development”, and “skeletal system development”
aaed1
aatp1
aba3
abca10
abca4
abca9
abcb11
abcb4
abcb5
abcc2
abcc6
abcc8
abcg25
abcg40
abi1
abi5
abl1
abraxas2
aca5
acadl
acadm
acadvl
acan
acat1
acbp1
acbp6
acd
acd6
acdh-11
ace2
acot11
acot12
acot7
acox3
acp2
acp5
acr11
acsbg2
acsl5
acta1
actn3
acvr2a
acvr2b
ada2b
adam10
adam12
adam17
adam22
adam23
adam8
adam9
adamts12
adamts13
adamts14
adamts4
adamts7
adc1
adc2
adcy2
adcy5
adcy6
adcy8
adgrf3
adgrf4
adgrl1
adh1
adk
adm
adora1
adora2b
adrb1
adrb2
adrb3
adrm1
adtrp
aebp2
afap1l1
aff4
agap1
agl
agl19
agl31
agl70
agt
agtrap
agxt2
ahctf1
ahk2
ahk3
ahnak2
ahsg
aip3
akap13
akna
akr4c8
akr4c9
akt2
alcama
aldh1a2
aldh1a3
aldh1l1
aldh1l2
aldh5f1
alg11
alg6
alpi
alpk2
alpk3
alpl
alx1
alx3
alx4
amelx
amer1
angptl6
ankfy1
ankh
ankk1
ankrd11
ankrd17
ankrd31
ann1
ann2
ann3
ann4
ann5
ann6
annat7
annat8
ano6
anxa2
anxa6
aoah
aoc2
aor
aox1a
ap1s2
ap2-5
ap4e1
apob
apobr
apod
appl2
apxt
aqp1
aqp11
aqp2
ar
arasp2
arc
arhgap32
arid1b
arid5a
arid5b
arr3
arrdc3
arsk
arsl
asah1
asap1
asb2
asb9
ascc3
ash1l
asip
asmt
asph
aspn
asxl1
asxl2
at1g03680
at1g06960
at1g32060
at1g50460
at1g53240
at1g67280
at2g37230
at2g40140
at3g01570
at3g22480
at3g47520
at4g25140
at4g37840
at5g06290
at5g23290
at5g40420
at5g49510
at5g58770
at5g58780
at5g58782
at5g58784
atf2
atg5
atg9a
atg9b
atl80
atoh7
atox1
atp10a
atp11c
atp1a1
atp2a2
atp2a3
atp2b1
atp2b4
atp5f1b
atp5mc1
atp6
atp6ap1
atp7a
atp7b
atp8b1
atpa
atpb
atpd
atpk1
atpk2
atxn2
avp
avucp
axin1
axin2
azf1
azf3
azi1
b2mvy4
b3galt5
bag4
bag6
bag7
bam3
bank1
bap1
bard1
barx1
barx2
bas1
bbs1
bbs2
bbs4
bbx
bca1
bcan
bcar1
bcb
bcl2l14
bcmo1
bcor
bdh1
bdkrb2
bfsp1
bg2
bglap
bglap2
bglap3
bglu21
bglu22
bglu23
bgn
bhlh67
bhlh70
bicd1
bmi1
bmp1
bmp2
bmp2-b
bmp3
bmp4
bmp5
bmp6
bmp7
bmp8a
bmp8b
bmpr1a
bmpr1b
bmpr2
bnc2
bod1l1
bpifa1
bpifb1
bpnt2
bptf
bscl2
bsk5
bt2
bt3
bt5
btaf1
c-kit
c11orf16
c14orf159
c1orf27
c20orf173
c2cd3
c2orf78
c3orf49
c4bpa
c5ar1
c6
c7
c7orf43
c9orf64
ca2
cab7
cacna1d
cacna1s
cacna2d1
cad
cad19
cadm1
cage1
calm
calml4
camk2
camk2d
camkmt
camta1
camta2
camta3
camta5
capn7
card8
carm1
carmil2
cas5
casp12
casp8
caspa
casr
cast
cat1
cat2
cat3
catsper1
cax1
cbl1
cbs
cca1
ccdc129
ccdc136
ccdc141
ccdc15
ccdc154
ccdc17
ccdc38
ccdc51
ccdc63
ccdc82
cckar
ccn1
ccn2
ccn3
ccn4
ccr1
ccr2
cd101
cd163
cd180
cd36
cd38
cd44
cdh1
cdh11
cdh2
cdh7
cdh8
cdhr5
cdk14
cdk20
cdk4
cdka-1
cdkn1c
cdx1
cecr2
cel
celf4
cenpe
cenpf
cep250
cep55
cep89
cep97
cer1
ces1d
ces5a
cetp
cfap65
cfbp1
cflar
ch25h
chad
chadl
chchd6
chd7
cherp
chi3l1
chib1
chl1
chmp2b
chrd
chrdl2
chrna1
chrna7
chst11
chsy1
chy1
cidea
cipk14
cipk7
cipk9
cirbp
cirbp-a
cirbp-b
cited2
ckb
cki1
cldn1
cldn2
clec3a
clec3b
clf
clic5
clip2
cmas
cmklr1
cml24
cngb1
cnmd
cnr1
cntn4
cog4
col10a1
col11a
col11a1
col11a2
col13a1
col19a1
col1a1
col1a2
col27a1
col27a1a
col27a1b
col2a1
col3a1
col4a4
col5a2
col5a3
col6a1
col6a6
col7a1
col9a1
col9a2
cold1
colec10
comp
coq6
cor15a
cor15b
cor27
cor28
cor410
cor413im1
cor413im2
cor413pm1
cor47
cp12-1
cp12-2
cp12-3
cp29a
cp29b
cp31a
cpk13
cpk7
cpl5
cplane2
cpn20
cpn60b1
cpne1
cpt1
crb1
crb2
crck1
creb
creb1
creb3l1
creb3l2
creb3l3
creb5
crh
crkl
crlk1
crp2
crpk1
cry2
crz2
cs120
cs66
csf1
csf1r
csgalnact1
csha
cshb
csld2
csld3
csmd3
csnk1d
csp1
csp2
csp3
csp4
csp41b
cspa
cspb
cspg
cspg5
cspi
csrnp1
cst10
ctc1
ctcfl
ctg10
cthrc1
ctnnb1
ctsk
ctsz
cul4b
cul7
cul9
cut1
cx3cr1
cxcl10
cyba
cyl4
cyp17a1
cyp19a1
cyp26b1
cyp27b1
cyp2d3
cyp2f1
cyp2k4
cyp2u1
cyp4b1
cys1
cys3
cys6
cytl1
czh5orf44
dact2
dagla
dar4
dbh
dbndd1
dcanp1
dchs1
dchs2
dcp1b
dcstamp
dct
ddr2
ddrgk1
ddx25
dead
deaf1
decr2
def8
delta1
dennd3
dffa
dgat1
dgat2
dgk2
dgkq
dhn1
dhrs13
dhrs3
dhrs7b
dhx36
dicer1
dio2
disp1
dlg1
dlgap2
dlk1
dll3
dlx1
dlx1a
dlx2
dlx2a
dlx3b
dlx4b
dlx5
dlx5a
dlx6
dmrt2
dnaaf1
dnah11
dnah3
dnah9
dnajb7
dnajc1
dnajc22
dnajc3
dnase1
dnmbp
dntt
dock4
dof2.5
dok5
dps
dpy19l3
dpys
drd1
drd2
drd5
dreb1a
dreb1b
dreb1c
dreb1f
dsc1
dscaml1
dsg1
dsp
dspp
dsptp1
dtwd2
duox2
dusp27
dym
dync2h1
dync2i1
dyrk1b
e2f4
earli1
ebf2
ebp
ecm1
eda
eda2r
edar
edaradd
edn1
edn2
edn3
ednra
ednrb2
edrf1
eef2k
efhc1
egf
egfr
egr1
ehd3
eif2ak1
eif2ak3
eif2ak4
eif3h
eif4a3
elf3
elip1
eloa
elovl2
emilin3
eml
en1
eng
eno2
enpep
enpp1
enpp2
entpd1
ep300
epha2
epha3
epha4
epyc
ercc8
erd10
erd14
erd6
erd7
erf011
erf012
erf113
erf5
esk1
esr1
esrra
ets1
ets2
evc
evi2b
evpl
exd2
exfabp
exo1
exoc2
exph5
ext1
ext2
extl1
eya1
ez1
eza1
ezh2
faah
fabf
fabi
fad7
fads1
fads3
fads6
fam161b
fam178b
fam184b
fam186a
fam186b
fam208b
fam20b
fam20c
fam212aa
fam83g
fanca
fancf
fancm
fasn
fat4
fbln5
fbn1
fbn2
fbxl15
fbxl16
fbxl19
fbxo32
fbxw4
fcamr
fcgbp
fcor
fdh
fer1
fezf2
ffar1
fgf10
fgf18
fgf2
fgf20
fgf23
fgf3
fgf4
fgf6
fgf8
fgf8a
fgf9
fgfr1
fgfr2
fgfr3
fgfrl1
fgl1
fgr
fie
fignl1
fker
flc
fli1
flna
flvcr1
fmn1
fmo2
fmr1
fn1
fndc3b
fnip2
focad
fos
fosl2
foxc1
foxc1a
foxc1b
foxc2
foxd3
foxe1
foxf2
foxg1
foxn1
foxn3
foxn4
foxo1
foxp1
frem1
frem2
fro1
frzb
fst
fsta
fth1
fto
fum2
fuz
fzd3
fzf1
g6pgh1
g6pgh2
gab1
galnt13
galr2
galr3
gapa1
gapb
gapc3
gas1
gas6
gata3
gata4
gata6
gatm
gatsl3
gbua
gbub
gbuc
gbx1
gbx2
gcc2
gde1
gdf10
gdf11
gdf2
gdf3
gdf5
gdf6a
gdf7
gdh2
gdpd5
gga-mir-6597
gga-mir-6633
gga-mir-6651
ggcx
gh
gh1
ghox-7
ghr
ghrl
gi
gimap3
gimap5
gja1
gja5
gja9
gk
gk5
gl
gl1-1
gl1-4
gl1-6
glg1
gli2
gli3
glptd1
glr3.4
gls
glyi4
gm2a
gmeb1
gmpr
gn
gna11
gnaq
gnas
gnptab
gols1
gols2
gols3
gork
gp1ba
gp1bb
gp5
gp9
gpatch3
gpld1
gpm6b
gpnmb
gpr151
gpr161
gpr176
gpr39
gpr68
gpx1
gpx2
grb14
greb1
grem1
grf1
grf3
grf5
grf6
grf8
grhl2
grifin
grin1
grin2b
grm8
gsc
gsn
gsonmt00015798001
gsonmt00044887001
gsta2
gstf2
gstf8
gstu26
gte10
gtf3a
guca2b
gucy1a2
gusbp1
gwd1
ham1
hand1
hand2
hapln1
hapln2
hapln3
hapln4
has2
hcrt
hdac4
hdt3
herc5
hes5
hes7
hexa
hexb
hey2
heyl
hgsnat
hhex
hhip
hif1a
hirip3
hivep1
hk3
hmga2
hmgcl
hmgcs2
hmox1
hnrnpu
hoga1
hop1
hos1
hos15
hoxa1
hoxa10
hoxa11
hoxa13
hoxa2
hoxa3
hoxa3a
hoxa4
hoxa4a
hoxa5
hoxa6
hoxa7
hoxa9
hoxa9a
hoxa9b
hoxb1
hoxb2
hoxb3
hoxb3a
hoxb4
hoxb4a
hoxb5
hoxb6
hoxb7
hoxb8
hoxb9
hoxb9a
hoxc10
hoxc11
hoxc3a
hoxc4
hoxc4a
hoxc5
hoxc6
hoxc8
hoxc9
hoxc9a
hoxd1
hoxd10
hoxd11
hoxd12
hoxd13
hoxd3
hoxd3a
hoxd4
hoxd4a
hoxd8
hoxd9
hoxd9a
hpcal4
hps1
hpse
hras
hrh1
hsca
hsd11b1l
hsd17b1
hsd17b2
hsd17b7
hsdl1
hsf1
hsp23
hsp26
hsp40
hsp47
hsp83
hsp90aa1
hspa
hspa2
hspa8
hspb11
hspb2
hspd1
hspg2
htr2a
htra1
htt2
htt4
htt5
hva22a
hva22d
hva22e
hy5
hyal1
hyal2
hyal3
iapp
icam4
ics1
id2
ide
idua
ifih1
ifit5
ifitm5
ift140
ift172
ift80
igf1
igf1r
igf2r
igfbp2
igfbp5
ihh
il15
il17f
il17rd
il18
il1a
il1b
il1rn
il22ra1
il6
il7
ildr1
ilvbl
immt
impdh1
impg2
infb
infc
inha
inhbc
inos
inpp4b
inpp5d
inpp5f
inppl1
insig1
insig2
iqd21
ira2
ireb2
irf6
irgm
irs4
irx5
ispd
isx
itga6
itgb1
itgb6
itgb8
itpripl1
iyd
jag1
jag1b
jag2
jakmip2
jchain
kank2
kas2
kat2a
kat2b
kcnc2
kcng1
kcnmb3
kcnq1
kcs1
kcs11
kcs19
kcs20
kcs3
kcs5
kcs9
kdm4a
kdr
keratin
kiaa0319
kiaa1109
kiaa1211
kiaa1217
kiaa1462
kiaa1468
kiaa1549l
kiaa1614
kiaa1671
kidins220
kif21b
kif2b
kifc2
kin1
kit
kitlg
klf10
klf15
kmt2b
kng1
knop1
kpna7
krt19
krt20
krt23
krt3
krt6a
krt75
krt75l4
l2hgdh
lama1
lama2
lamc3
lath
lckb2
ldhd
lea
lea17
lea41
lea46
lea7
lect2
lemd3
leng8
leng9
leo1
lep
lepa
lepr
lfng
lgals3
lgals4
lgals8
lhca1
lhca2
lhca3
lhca4
lhca5
lhcb2.1
lhcb2.2
lhcb2.4
lhp1
lhx1
lhy
lig1
lig6
lima1
lipa
lipe
lipml1
lipml2
lipml3
lman1
lmod2
lmx1
loc_os02g48720
loc_os03g06220
loc_os03g16050
lonp2
los1
loxl3b
lpl
lpxp
lrba
lrp11
lrp5
lrp5l
lrp6
lrpprc
lrrc17
lrrc66
lrrk1
lsm1a
lsm1b
lta4h
ltbp3
ltf
lti65
lti6a
lti6b
lum
ly96
lyst
mab21l2
madd
maf5
magix
mamstr
map1a
map2k6
map3k3
map3k5
map3k7
map4k3
mapk1
mapk10
mapk11
mapk14
mapk3
mapkkk20
march6
marcksl1a
marcksl1b
mast1
matn1
matn3
matp6-a
matp7
mbl2
mbs1
mbtd1
mbtps2
mc1r
mc3r
mc4r
mc5r
mcm10
mcph1
mdar5
mdfi
med1
med12
med13
med14
med32
mef2a
mef2c
mef2d
megf8
meis1
mekk1
men1
meox1
mepe
metk4
metrnl
mex3c
mfge8
mgp
mia3
mical1
miga2
milr1
mitf
mje1
mki67
mkk2
mkks
mkl1
mks1
mlst8
mmachc
mme
mmp1
mmp13
mmp14
mmp16
mmp2
mmp27
mmp9
mnx1
mpig6b
mpk3
mpk4
mpk5
mpk6
mpo
mrc1
mreg
mrgprd
mrpl4
mrpl55
mrps31
mrto4
ms4a8
msn2
msrb3
mstn
msx1
msx2
msxb
mt-co2
mtco2
mtf2
mthfd1
mthfd1l
mup1
mup11
mup2
mup3
mup4
mup5
mup6
musk
mustn1
mvd
myb
myb14
myb15
myb2
myb3r-2
myb4
myb60
myb96
mybc1
mybpc3
myc
mycn
myct1
myf5
myh1c
myh1e
myh6
myh7
mylk3
myo15a
myo3a
myo3b
myoc
myocd
myod1
myog
myot
myoz1
myoz2
mypn
mysm1
nab1
nab2
nac048
nac062
nadl1.1
naga
nampt
napepld
nat10
nbas
nbeal2
nbr1
ncald
ncam1
ncan
ncaph
ncdn
nckap5
nckap5l
ncoa3
ndl2
ndl3
ndnf
ndst1
neb
necab2
negr1
nek5
neurog1
nf1
nfatc3
nfe2l1
nfia
nfib
nfkbia
nipal1
nipbl
nipbla
nipblb
nkx3-2
nle1
nmi
nmu
nnmt
nnt
nod2
nodal
nog
nog1
nog2
nog3
nos3
notch1
notch2
notum
nox3
nox4
nppa
nppb
nppc
npr2
npr3
nptx1
npw
nr0b2
nr1d1
nr1d2
nr2f1b
nr2f5
nr3c1
nr4a3
nrbp2
nrf1
nrg4
nrp1
nrp1a
nrros
nsd2
nsmaf
nt5c1a
ntsr1
nuak2
nudt9
nufip1
nup160
nup210
oat
obsl1
oep161
ogn
ol2
ole18
oma1
opa1
opa3
or10j5
or1d2
or4p4
or51c1p
or51i1
or51i2
or8b4
orrm1
osbpl2
osi_16820
osr1
osr2
ostn
otor
otsa
otsb
oxct1
p02761
p08106
p29530
p29531
p2rx3
p2rx7
p3h1
p63
p85
padi3
pafah1b1
pak1
palmd
pank1
panx1
pap1
pappa2
papss1
papss2
parp14
pax1
pax5
pax7
paxip1
pbx1
pbx3
pbxip1
pcap1
pcap2
pcca
pcdh1
pcdh15
pcdh17
pcdh18
pcdh19
pcdh8
pcdh9
pcdha11
pcgf2
pclo
pcnt
pcnx1
pcsk1n
pcsk5
pdc
pde7b
pdfr
pdgfa
pdgfc
pdgfra
pdgfrb
pdss2
pdzrn3
per
per2
per3
pex16
pex7
pfas
pfc1
pgk1
pglyrp2
pgm1
pgm2l1
pgmp
pgrmc2
phex
phf8
phkb
phlpp1
phospho1
phyb
pigv
pik3c2g
pik3ca
pimp1
pip4k2a
pit-1
pitx1
pitx2
pja2
pkd1
pkdcc
pkhd1l1
pla2g3
pla2g4a
plac8
plag1
plat1
plc1
plcxd1
pld4
plddelta
plekha1
plekha5
plekhg6
plekhh2
plekhm2
plg
plin1
pls3
plxna3
plxnb1
pm20d1
pm20d1.1
pm20d1.2
pmch
pme41
pmel
pms2
pnmt
pnpt1
poc1a
polr1d
pom121l2
pomc
pp2ca
ppara
ppard
pparg
ppargc1a
ppargc1b
ppdpf
ppib
ppp3ca
ppwd1
pql3
prdm16
prdm5
prdx1
prelp
prkaa1
prkaca
prkca
prkra
prlr
prox1
prp31
prpsap2
prrt4
prrx1
prrx2
prss16
prss53
psen1
psen2
psmb9
psrp2
ptc1
ptcd3
ptch2
ptchd1
ptdss1
ptger2
ptger3
ptger4
ptgir
ptgr2
pth
pth1r
pthlh
ptk2b
ptn
ptpn11
ptpn4
ptpn5
ptpn6
ptprc
ptpre
ptprt
pum2
pump3
pxg3
pyl3
pyl9
rab11fip1
rab15
rab16b
rab16c
rab16d
rab18
rab21
rab23
rab25
rab33b
rabgap1l
rac1
rac3
rad21a
rad23d
rai1
raia
ralgapa1
ralgds
ralgps1
ranbp3l
rap1b
rap2-1
rap2-13
rap2-4
rap2-6
rapa
rapgef5
rara
rarb
rarg
rars2
rasal2
rasgrp1
rassf2
rb1
rbck1
rbcs-1a
rbcx1
rbe
rbfa
rbg1
rbg2
rbg3
rbg4
rbg7
rbg8
rbm23
rbm24
rbm3
rbp4
rbr3a
rbr3b
rca
rcc1l
rci2a
rci2b
rd29a
rdh10
rdh14
rdh8
recql1
recql4
recql4a
recql4b
reil2
reln
rem19
rem9
rere
rev3l
rflna
rflnb
rfng
rfwd3
rga
rgs7
rgs9
rgsl1
rh25
rh38
rh53
rh9
rhno1
rhoa
rhob
ric1
ripply1
ripply2
rit2
rlbp1
rnf2
rnf34
rnr
robo4
rock2
ror2
rorc
ros1
rpe
rpk1
rpk2
rpl13
rpl23aa
rpl23ab
rpl31
rpl35
rpl38
rpn2
rpp2b
rps5
rps6ka3
rps6ka5
rps6kb1
rps6kc1
rrbp1
rrp1b
rspo2
rtn3
rundc1
runx1
runx2
runx3
rwdd2b
rxfp2
ryk
ryr1
rz1a
rz1b
rz1c
s1pr2
sag21
sap10
satb2
saxo1
sbds
schip1
scl6a19
scn9a
scrm
scrm2
scrn2
sct
sctr
scube2
scx
sdc3
sdr16c5
sdr3
sec23a
sec24c
selenom
selenop
selplg
sema3a
sema3d
sema4d
sema4e
senp5
serac1
serca
serp1
serpina12
serpinf1
serpinh1
set
setd2
setdb1
sfi1
sfn
sfr2
sfrp1
sfrp2
sfrp4
sfxn2
sgms2
sgo2
sgpl1
sgsm3
sh2b3
sh2d4b
sh3pxd2b
sh3tc2
shh
shha
shhb
shm1
shoc2
shox
shox2
shroom2
sic
sigf
sigi
sik3
sir
six1
six2
six4
six5
siz1
ski
skip32
skip4
skt
slc10a7
slc13a1
slc16a12
slc17a9
slc18b1
slc24a4
slc24a5
slc25a25
slc25a27
slc25a3
slc25a4
slc25a47
slc25a5
slc26a7
slc27a1
slc2a1
slc2a10
slc2a9
slc30a10
slc35d1
slc35f3
slc38a10
slc38a4
slc38a8
slc39a1
slc39a14
slc39a3
slc45a2
slc4a5
slc5a1
slc7a6
slc9a1
slc9a8
slco2b1
sld1
sld2
slit2
slmo2
smad1
smad2
smad3
smad5
smad7
smad9
smarcal1
smpd3
smtn
snai1
snai2
snai3
snapin
snd1
snip1
snorc
snx10
snx19
sobp
soc1
sod1
sod2
sorl1
sostdc1
sox10
sox11
sox18
sox4
sox5
sox6
sox8
sox9
sox9-a
sox9-b
sp1
sp3
sp4
sp5
spag17
sparc
sparcl1
spart
spata45
spata7
spef2
spg20
sphkap
spic
spink5
spire2
spn
spns2
spp2
sppl2b
sprn
spt
spt23
sptbn5
sptlc2
spx1
spx2
spx3
spx4
spx5
spx6
sqstm1
sr-bi
src
srd5a1
srd5a2
srf
srgn
sri
srrm2
ssfa2
sta1
star
stard9
stat3
stat3.1
stc1
stc2
steap3
stil
stim1
stk31
stox2
str10
strk1
stub1
stxbp4
sulf1
sulf2
sun3
supt3h
sus1
svep1
svr3
sweet16
sweet17
swsap1
syk
syne1
syne2
synj2
syt13
[truncated: 276 more rows]
